# Supplementary material for: RNAseq Analysis of Endornavirus-Infected vs. Endornavirus-Free Common Bean (Phaseolus vulgaris) Cultivar Black Turtle Soup
Source: Front Microbiol. 2016 Nov 29;7:1905. doi: 10.3389/fmicb.2016.01905 (PMC5126043; doi:10.3389/fmicb.2016.01905)
Supplement: Supplementary file 3 [file DataSheet1.XLSX]

## Sheet: blast2go_table_up_regulated_gen
SeqName	#GO	GO Names list
Phvul.006G156100.1	1	F:catalytic activity
Phvul.006G151100.1	2	P:purine ribonucleoside monophosphate biosynthetic process; F:deaminase activity
Phvul.011G037100.1
Phvul.001G260600.1	1	F:protein binding
Phvul.001G158000.1	4	F:structural constituent of ribosome; C:ribosome; C:intracellular; P:translation
Phvul.001G155100.1
Phvul.008G032200.1	1	F:transferase activity, transferring acyl groups other than amino-acyl groups
Phvul.007G049100.1	3	F:ATP binding; F:protein kinase activity; P:protein phosphorylation
Phvul.008G277600.1
Phvul.008G241700.1	3	F:oxidoreductase activity; F:electron carrier activity; P:oxidation-reduction process
Phvul.L006900.1	1	P:lipid metabolic process
Phvul.006G174000.1
Phvul.008G279800.1	3	C:membrane; F:cellulose synthase (UDP-forming) activity; P:cellulose biosynthetic process
Phvul.009G255400.1
Phvul.007G036500.1	2	P:pentose-phosphate shunt, non-oxidative branch; F:ribose-5-phosphate isomerase activity
Phvul.006G188500.1	4	F:oxidoreductase activity; P:metabolic process; F:catechol oxidase activity; P:oxidation-reduction process
Phvul.L004800.1	4	F:ATP binding; F:DNA clamp loader activity; P:DNA replication; C:DNA replication factor C complex
Phvul.008G279600.1	3	C:membrane; F:cellulose synthase (UDP-forming) activity; P:cellulose biosynthetic process
Phvul.007G051600.1
Phvul.004G012800.1	3	F:ATP binding; P:apoptotic process; F:ADP binding
Phvul.003G140800.1	2	F:obsolete transcription regulator activity; P:regulation of transcription, DNA-templated
Phvul.003G223600.1	2	F:transcription factor activity, sequence-specific DNA binding; P:regulation of transcription, DNA-templated
Phvul.006G000300.1	1	C:membrane
Phvul.005G047100.1	1	F:protein binding
Phvul.005G053500.1	5	F:iron ion binding; F:oxidoreductase activity, acting on paired donors, with incorporation or reduction of molecular oxygen; F:electron carrier activity; P:oxidation-reduction process; F:heme binding
Phvul.004G054900.1	1	P:lipid metabolic process
Phvul.008G227000.1	1	F:acid phosphatase activity
Phvul.005G046600.1	1	F:protein binding
Phvul.004G054800.1
Phvul.008G030300.1
Phvul.008G029400.1	1	F:transferase activity, transferring acyl groups other than amino-acyl groups
Phvul.004G123200.1
Phvul.005G077000.1
Phvul.011G089800.1
Phvul.008G227100.1	2	P:carbohydrate metabolic process; F:hydrolase activity, hydrolyzing O-glycosyl compounds
Phvul.008G276200.1	6	F:ATPase activity; F:ATP binding; F:ATPase activity, coupled to transmembrane movement of substances; P:transmembrane transport; C:integral component of membrane; P:transport
Phvul.005G080500.1
Phvul.007G051000.1	3	F:ATP binding; F:protein kinase activity; P:protein phosphorylation
Phvul.006G200600.1	3	F:zinc ion binding; F:oxidoreductase activity; P:oxidation-reduction process
Phvul.004G150700.1
Phvul.005G053600.1	5	F:iron ion binding; F:oxidoreductase activity, acting on paired donors, with incorporation or reduction of molecular oxygen; F:electron carrier activity; P:oxidation-reduction process; F:heme binding
Phvul.002G170300.1
Phvul.003G143900.1	2	F:prenyltransferase activity; C:integral component of membrane
Phvul.009G111800.1
Phvul.009G122800.1	5	F:pyridoxal phosphate binding; F:transferase activity, transferring nitrogenous groups; P:cellular amino acid metabolic process; P:biosynthetic process; F:transferase activity
Phvul.007G050900.1
Phvul.008G277100.1
Phvul.005G053400.1	5	F:iron ion binding; F:oxidoreductase activity, acting on paired donors, with incorporation or reduction of molecular oxygen; F:electron carrier activity; P:oxidation-reduction process; F:heme binding
