# Supplementary material for: RNAseq Analysis of Endornavirus-Infected vs. Endornavirus-Free Common Bean (Phaseolus vulgaris) Cultivar Black Turtle Soup
Source: Front Microbiol. 2016 Nov 29;7:1905. doi: 10.3389/fmicb.2016.01905 (PMC5126043; doi:10.3389/fmicb.2016.01905)
Supplement: Supplementary file 4 [file DataSheet2.XLSX]

## Sheet: blast2go_table_down_regulated_g
SeqName	#GO	GO Names list	Enzyme Codes list	InterPro IDs
Phvul.003G024400.1
Phvul.009G258500.1
Phvul.011G100800.1	2	P:metabolic process; F:hydrolase activity
Phvul.008G237400.1	3	P:nitrogen compound metabolic process; P:glutamine biosynthetic process; F:glutamate-ammonia ligase activity
Phvul.005G181300.1	2	F:obsolete transcription regulator activity; P:regulation of transcription, DNA-templated
Phvul.007G121100.1
Phvul.008G164000.1	1	C:membrane
Phvul.005G160800.1	1	F:phosphatase activity
Phvul.006G147900.1	3	F:aspartic-type endopeptidase activity; P:proteolysis; P:lipid metabolic process
Phvul.006G185900.1
Phvul.010G139800.1	2	F:catalytic activity; P:metabolic process
Phvul.004G097800.1
Phvul.008G048400.1
Phvul.003G194000.1
Phvul.011G186600.1	1	F:nutrient reservoir activity
Phvul.007G052900.1	3	F:oxidoreductase activity; F:electron carrier activity; P:oxidation-reduction process
Phvul.001G101400.1	2	P:proteolysis; F:cysteine-type endopeptidase activity
Phvul.005G122600.1
Phvul.004G079500.1
Phvul.009G200900.1
Phvul.006G064100.1	2	F:phosphorylase activity; P:carbohydrate metabolic process
Phvul.011G148900.1	2	F:oxidoreductase activity; P:metabolic process
Phvul.005G131000.1	2	P:proteolysis; F:serine-type carboxypeptidase activity
Phvul.008G257200.1	2	F:transferase activity, transferring hexosyl groups; P:metabolic process
Phvul.005G062000.1
Phvul.005G108200.1
Phvul.008G100600.1	3	F:copper ion binding; F:oxidoreductase activity; P:oxidation-reduction process
Phvul.010G073800.1	3	F:copper ion binding; F:oxidoreductase activity; P:oxidation-reduction process
Phvul.009G152200.1
Phvul.008G237500.1	3	P:nitrogen compound metabolic process; P:glutamine biosynthetic process; F:glutamate-ammonia ligase activity
Phvul.007G078600.1
Phvul.011G056500.1	4	F:oxidoreductase activity, acting on single donors with incorporation of molecular oxygen, incorporation of two atoms of oxygen; F:protein binding; F:metal ion binding; P:oxidation-reduction process
Phvul.001G083000.1	8	F:3-oxoacyl-[acyl-carrier-protein] synthase activity; F:transferase activity, transferring acyl groups; F:transferase activity, transferring acyl groups other than amino-acyl groups; C:membrane; P:lipid biosynthetic process; P:biosynthetic process; P:fatty acid biosynthetic process; F:transferase activity, transferring acyl groups
Phvul.005G084700.1
Phvul.001G174000.1
Phvul.009G160600.1	3	F:iron ion binding; F:metal ion binding; F:electron carrier activity
Phvul.010G049600.1	6	F:nucleotide binding; F:glycine-tRNA ligase activity; F:ATP binding; P:glycyl-tRNA aminoacylation; C:cytoplasm; P:translation
Phvul.009G123900.1	1	C:membrane
Phvul.005G108300.1
Phvul.008G290100.1
Phvul.005G015900.1	1	C:membrane
Phvul.007G150700.1	1	F:nucleic acid binding
Phvul.004G051600.1	4	P:methionine biosynthetic process; F:zinc ion binding; P:cellular amino acid biosynthetic process; F:5-methyltetrahydropteroyltriglutamate-homocysteine S-methyltransferase activity
Phvul.003G131400.1	1	F:nutrient reservoir activity
Phvul.006G139000.1
Phvul.006G178300.1	1	F:transferase activity, transferring acyl groups other than amino-acyl groups
Phvul.008G288600.1	2	F:RNA binding; P:RNA processing
Phvul.007G021100.1
Phvul.009G008100.1	2	P:proteolysis; F:cysteine-type peptidase activity
Phvul.009G222700.1	4	F:enzyme inhibitor activity; C:cell wall; P:cell wall modification; F:pectinesterase activity
Phvul.006G204500.1
Phvul.002G211800.1
Phvul.003G154600.1	3	C:membrane; F:cellulose synthase (UDP-forming) activity; P:cellulose biosynthetic process
Phvul.010G156300.1
Phvul.007G106300.1	5	F:iron ion binding; F:oxidoreductase activity, acting on paired donors, with incorporation or reduction of molecular oxygen; F:electron carrier activity; P:oxidation-reduction process; F:heme binding
Phvul.008G219700.1
Phvul.008G257100.1
Phvul.003G136900.1	2	F:oxidoreductase activity; P:oxidation-reduction process
Phvul.003G123500.1	1	F:protein binding
Phvul.008G081200.1	2	P:carbohydrate metabolic process; F:hydrolase activity, hydrolyzing O-glycosyl compounds
Phvul.009G008200.1	2	P:proteolysis; F:cysteine-type peptidase activity
Phvul.007G147900.1
Phvul.001G242100.1	2	C:membrane; P:photosynthesis, light harvesting
Phvul.004G076100.1
Phvul.003G261900.1	3	F:oxidoreductase activity; F:oxidoreductase activity, acting on paired donors, with incorporation or reduction of molecular oxygen, 2-oxoglutarate as one donor, and incorporation of one atom each of oxygen into both donors; P:oxidation-reduction process
Phvul.004G123100.1	4	F:peroxidase activity; P:response to oxidative stress; P:oxidation-reduction process; F:heme binding
Phvul.002G140400.1	1	F:nucleic acid binding
Phvul.008G280300.1
Phvul.006G140300.1
Phvul.009G090100.1	3	C:membrane; F:cellulose synthase (UDP-forming) activity; P:cellulose biosynthetic process
Phvul.002G084500.1	2	F:RNA binding; F:ribonuclease T2 activity
Phvul.009G256600.1
Phvul.003G238700.1
Phvul.005G002400.1	5	F:iron ion binding; F:oxidoreductase activity, acting on paired donors, with incorporation or reduction of molecular oxygen; F:electron carrier activity; P:oxidation-reduction process; F:heme binding
Phvul.008G100500.1	3	F:copper ion binding; F:oxidoreductase activity; P:oxidation-reduction process
Phvul.004G171700.1
Phvul.002G326700.1	5	P:drug transmembrane transport; P:transmembrane transport; F:antiporter activity; C:membrane; F:drug transmembrane transporter activity
Phvul.009G242700.1	3	C:membrane; F:cellulose synthase (UDP-forming) activity; P:cellulose biosynthetic process
Phvul.010G065600.1	4	P:cellular iron ion homeostasis; F:ferric iron binding; P:iron ion transport; F:binding
Phvul.007G214200.1
Phvul.008G271700.1
Phvul.003G147700.1	6	P:carbohydrate metabolic process; P:cellular glucan metabolic process; C:cell wall; C:apoplast; F:hydrolase activity, hydrolyzing O-glycosyl compounds; F:xyloglucan:xyloglucosyl transferase activity
Phvul.006G065300.1	1	P:thiamine biosynthetic process
Phvul.008G239900.1	4	F:oxidoreductase activity, acting on the CH-OH group of donors, NAD or NADP as acceptor; F:isocitrate dehydrogenase (NADP+) activity; P:isocitrate metabolic process; P:oxidation-reduction process
