# Supplementary material for: RNAseq Analysis of Endornavirus-Infected vs. Endornavirus-Free Common Bean (Phaseolus vulgaris) Cultivar Black Turtle Soup
Source: Front Microbiol. 2016 Nov 29;7:1905. doi: 10.3389/fmicb.2016.01905 (PMC5126043; doi:10.3389/fmicb.2016.01905)
Supplement: Supplementary file 5 [file DataSheet3.XLSX]

## Sheet: common_bean_genes.counts.matrix
	RSEM_BTS_minus_1	RSEM_BTS_minus_2	RSEM_BTS_minus_3	RSEM_BTS_plus_1	RSEM_BTS_plus_2	RSEM_BTS_plus_3
Phvul.L003800.1	2075	667	922	872	1579	856
Phvul.004G094300.1	147	95	188	327	230	259
Phvul.010G122100.1	4303	1621	3203	3112	3442	3007
Phvul.007G165800.1	512	85	158	329	164	75
Phvul.003G172500.1	207	153	203	297	435	382
Phvul.001G231800.1	179	165	151	145	205	201
Phvul.002G270000.1	23	20	38	26	15	23
Phvul.001G182600.1	9	13	20	24	22	19
Phvul.003G179700.1	12	2	6	1	2	2
Phvul.008G051900.1	197	170	232	284	237	211
Phvul.006G001800.1	581	456	830	1127	851	1085
Phvul.006G007700.1	5	1	5	7	2	0
Phvul.006G056900.1	2121	2429	3494	3949	3312	4355
Phvul.011G036100.1	403	208	419	464	474	458
Phvul.004G075200.1	439	332	554	595	779	489
Phvul.001G043500.1	50	44	121	49	11	223
Phvul.005G003900.1	1530	1317	1789	2521	1529	1892
Phvul.003G181200.1	0	0	0	0	0	0
Phvul.004G146800.1	28	37	40	39	40	38
Phvul.009G099200.1	1	0	1	0	0	1
Phvul.007G266100.1	1	0	1	0	7	1
Phvul.008G150000.1	369	256	320	335	309	520
Phvul.007G081400.1	0	0	0	0	0	0
Phvul.011G059600.1	1400	672	1033	1227	962	882
Phvul.003G093700.1	21	20	28	49	13	23
Phvul.010G085300.1	0	0	0	0	0	0
Phvul.004G172000.1	405	336	447	484	731	385
Phvul.002G142900.1	493	290	421	475	381	488
Phvul.006G144800.1	865	649	943	792	1211	1032
Phvul.001G022900.1	65	89	102	112	69	85
Phvul.011G021000.1	410	216	442	449	422	438
Phvul.007G019500.1	1	0	1	5	1	1
Phvul.004G127400.1	99	16	67	57	30	54
Phvul.005G033700.1	0	0	0	0	3	1
Phvul.002G177200.1	378	407	520	620	402	463
Phvul.005G111500.1	15	14	23	88	37	20
Phvul.007G228500.1	0	0	0	0	0	0
Phvul.005G109300.1	385	386	839	2241	832	680
Phvul.009G134400.1	11	7	8	17	11	6
Phvul.002G014500.1	371	180	244	152	259	187
Phvul.008G266300.1	342	363	448	661	310	379
Phvul.007G069000.1	266	183	286	464	390	375
Phvul.008G177500.1	50	38	47	71	37	58
Phvul.007G139200.1	111	34	95	120	71	99
Phvul.008G238600.1	3887	1833	2974	4077	3441	4230
Phvul.009G232100.1	1512	1403	1694	3896	2023	1730
Phvul.002G079500.1	33	47	70	122	64	90
Phvul.007G156500.1	4941	2729	3876	4827	4442	4534
Phvul.004G028100.1	336	296	422	558	482	499
Phvul.010G113000.1	2069	2317	2942	4383	4793	5137
Phvul.002G325400.1	38	49	115	117	45	497
Phvul.006G131300.1	106	71	120	109	164	118
Phvul.006G059700.1	0	0	1	0	0	0
Phvul.010G122300.1	226	139	211	233	268	218
Phvul.003G280400.1	1148	801	1105	1605	2155	1028
Phvul.003G244300.1	2	0	7	6	8	1
Phvul.004G042800.1	1	0	0	0	0	0
Phvul.001G263300.1	206	51	123	248	17	15
Phvul.003G239600.1	13	29	25	28	33	23
Phvul.001G098400.1	0	0	0	1	0	0
Phvul.011G165600.1	0	1	2	0	1	3
Phvul.006G021800.1	12303	7345	11681	14928	13409	14883
Phvul.007G016300.1	971	827	1241	1847	1312	1339
Phvul.010G077500.1	1	4	0	0	0	0
Phvul.001G237700.1	0	1	2	1	0	8
Phvul.010G116100.1	1985	1295	1750	2735	2217	2257
Phvul.002G210500.1	332	522	569	282	693	778
Phvul.003G094500.1	3309	1764	2484	2700	3509	2356
Phvul.002G226000.1	69	41	48	123	65	53
Phvul.001G176700.1	941	649	935	1101	780	915
Phvul.002G327800.1	1022	276	614	680	522	670
Phvul.006G162900.1	876	557	913	997	924	1160
Phvul.L006600.1	83	55	144	153	149	201
Phvul.002G019900.1	600	174	411	376	370	448
Phvul.010G090700.1	0	0	0	0	0	0
Phvul.009G089500.1	277	243	227	563	385	269
Phvul.008G036600.1	3270	4255	4835	7716	11551	8049
Phvul.003G159200.1	24	13	21	6	11	9
Phvul.008G111900.1	18	10	10	10	9	11
Phvul.008G226900.1	1757	1333	2308	3166	3162	2377
Phvul.004G129200.1	0	2	1	0	0	0
Phvul.002G124200.1	4	1	3	4	8	7
Phvul.010G088700.1	324	87	182	136	170	189
Phvul.008G144700.1	523	399	323	472	294	547
Phvul.010G106900.1	0	0	0	0	0	0
Phvul.004G075300.1	761	499	548	759	1288	1429
Phvul.011G000300.1	370	221	409	420	270	456
Phvul.002G287500.1	159	19	61	60	102	68
Phvul.007G079200.1	2666	2199	3109	3918	4064	3240
Phvul.002G195400.1	9	9	36	69	27	15
Phvul.010G052500.1	16	6	11	14	9	7
Phvul.008G193000.1	1	1	0	1	0	0
Phvul.003G273900.1	990	578	919	1267	1074	1035
Phvul.001G061500.1	188	196	231	255	295	251
Phvul.003G262400.1	0	0	3	1	0	0
Phvul.007G202700.1	299	165	245	289	239	254
Phvul.011G152600.1	0	0	0	0	0	0
Phvul.002G073800.1	4	14	19	34	9	32
Phvul.004G139200.1	951	434	816	943	775	751
Phvul.008G176400.1	0	0	0	0	0	0
Phvul.001G043800.1	187	147	180	241	143	180
Phvul.009G129500.1	35	36	55	62	37	35
Phvul.009G209400.1	238	188	504	671	489	538
Phvul.010G004500.1	3065	1010	1907	1949	1847	1542
Phvul.007G114200.1	167	17	69	109	105	78
Phvul.006G002600.1	4	7	11	34	16	33
Phvul.005G101500.1	10	2	6	8	6	8
Phvul.007G081900.1	1888	1063	1608	2289	1785	1948
Phvul.007G133000.1	1370	827	1181	1435	1550	1309
Phvul.002G165700.1	440	228	314	398	519	268
Phvul.007G011400.1	55	70	116	58	15	99
Phvul.006G150600.1	448	149	136	263	89	70
Phvul.009G172900.1	269	132	237	268	288	277
Phvul.010G146000.1	5	2	9	6	6	2
Phvul.004G173900.1	1775	1843	2431	3733	2339	2732
Phvul.004G146300.1	1139	558	1028	919	1022	838
Phvul.010G060300.1	285	197	339	346	433	354
Phvul.002G081200.1	35	15	24	28	13	20
Phvul.001G236400.1	1398	802	1163	1622	1093	1248
Phvul.003G150800.1	393	190	393	379	413	430
Phvul.005G150200.1	1	1	0	1	1	0
Phvul.002G168900.1	0	0	0	0	0	0
Phvul.011G141700.1	0	0	0	0	0	0
Phvul.004G151300.1	1201	687	914	1064	1117	963
Phvul.010G041700.1	3477	1882	2083	1787	1729	1013
Phvul.009G223400.1	1279	1068	1290	1929	1635.99	1710
Phvul.005G029100.1	95	68	95	120	63	105
Phvul.003G234600.1	183	99	199	221	216	208
Phvul.007G124600.1	0	1	0	0	1	0
Phvul.006G020700.1	20	27	50	137	30	35
Phvul.011G195400.1	17	12	34	25	13	28
Phvul.003G255700.1	7	3	11	21	8	12
Phvul.001G105300.1	78	41	60	106	48	102
Phvul.008G066200.1	265	124	234	339	283	200
Phvul.009G090900.1	496	341	382	781	516	867
Phvul.011G214800.1	979	593	856	1200	1047	801
Phvul.011G096700.1	1685	1081	1462	2287	1525	1643
Phvul.001G147600.1	193	144	275	282	358	229
Phvul.001G257300.1	1780	782	1444	1434	1763	1822
Phvul.006G219300.1	73	34	36	45	29	47
Phvul.004G013900.1	485	197	414	183	323	391
Phvul.010G075700.1	48	19	43	24	22	23
Phvul.011G000700.1	150	87	141	161	97	118
Phvul.001G175800.1	685	750	983	1947	1523	1406
Phvul.003G219900.1	5	11	8	15	9	20
Phvul.001G058700.1	156	155	264	585	329	285
Phvul.009G258600.1	16	31	77	203	8	31
Phvul.009G163000.1	3	2	4	2	8	1
Phvul.001G035800.1	136	76	79	153	127	108
Phvul.009G130900.1	1	1	0	6	5	1
Phvul.008G066500.1	0	0	0	1	0	1
Phvul.009G193900.1	987	611	850	1028	920	999
Phvul.007G076400.1	0	0	0	0	0	0
Phvul.003G053600.1	0	0	0	0	1	0
Phvul.007G247500.1	5030	2742	4026	2826	3167	4992
Phvul.002G035500.1	1665	365	766	643	1084	790
Phvul.009G141800.1	4484	1686	2282	2717	4070	2129
Phvul.002G305300.1	600	490	726	685	785	744
Phvul.006G125600.1	0	0	0	0	0	0
Phvul.005G080200.1	0	0	0	0	0	0
Phvul.007G177700.1	136	62	121	117	71	94
Phvul.006G132800.1	300	186	308	485	313	517
Phvul.006G068600.1	4327	2985	4519	3657	9989	12135
Phvul.011G151600.1	252	146	291	257	239	313
Phvul.006G086300.1	0	0	0	0	0	0
Phvul.003G247200.1	748	584	1187	1519	1583	1530
Phvul.004G097400.1	0	0	0	0	0	1
Phvul.003G238900.1	186	82	120	132	123	75
Phvul.008G126900.1	0	0	0	0	0	0
Phvul.002G286400.1	0	0	4	0	3	1
Phvul.008G145100.1	14	8	9	18	17	17
Phvul.004G045300.1	11	10	20	18	12	14
Phvul.007G237700.1	3251	1130	2115	2504	2465	1843
Phvul.004G000400.1	7821	4936	5726	12459	7090	6272
Phvul.008G122900.1	0	0	0	0	0	0
Phvul.002G224900.1	2	0	2	2	3	2
Phvul.011G041200.1	0	0	2	0	0	0
Phvul.005G048300.1	525	263	370	496	339	375
Phvul.006G124400.1	652	519	660	613	713	660
Phvul.009G251700.1	545	527	720	1043	802	802
Phvul.009G129000.1	24	10	14	20	15	13
Phvul.011G107900.1	102	92	115	156	111	105
Phvul.003G001800.1	7	7	11	4	2	0
Phvul.002G186200.1	809	538	986.99	2452	1024	1125
Phvul.011G046900.1	22	3	18	3	7	7
Phvul.007G033400.1	51	15	31	20	33	24
Phvul.011G115000.1	199	127	121	197	128	149
Phvul.011G130800.1	0	1	0	3	0	0
Phvul.007G159800.1	2724	1066	1374	1200	2135	1260
Phvul.011G042400.1	395	196	354	406	463	380
Phvul.005G028300.1	0	0	0	0	0	0
Phvul.009G079900.1	2278	834	1675	2713	1620	1227
Phvul.011G022400.1	34	37	80	149	4	30
Phvul.002G011300.1	2243	1527	1830	2579	3037	2495
Phvul.007G227900.1	0	0	0	0	0	1
Phvul.006G006900.1	1155	631	992	1288	1152	885
Phvul.010G018000.1	0	0	0	0	0	0
Phvul.003G237900.1	58	17	30	41	13	24
Phvul.003G276200.1	449	212	452	293	274	312
Phvul.006G208700.1	0	0	0	0	0	0
Phvul.007G206000.1	1314	485	947	985	1441	1124
Phvul.001G181700.1	304	174	315	354	372	336
Phvul.003G278500.1	298	170	345	401	347	242
Phvul.008G287200.1	4	6	20	41	2	4
Phvul.003G260300.1	756	238	472	509	527	329
Phvul.002G144800.1	9	5	1	2	1	2
Phvul.010G078900.1	27	1	11	10	19	6
Phvul.003G049100.1	0	0	2	0	0	0
Phvul.006G084500.1	0	1	0	2	2	1
Phvul.003G127000.1	4967	4193	6053	9311	6578	7566
Phvul.003G173900.1	1779	1018	1598	1646	2329	1591
Phvul.007G098200.1	65	27	39	53	45	19
Phvul.003G163300.1	13	7	11	6	8	13
Phvul.002G318400.1	7244	4509	6182	7267	5407	5675
Phvul.002G333800.1	539	256	489	632	499	512
Phvul.005G142500.1	1892	1336	1666	1153	1055	1726
Phvul.009G251600.1	299	240	305	387	695	425
Phvul.009G180700.1	0	0	0	1	0	0
Phvul.001G106000.1	77	60.99	76	85	120	116
Phvul.005G041600.1	3324	1774	2855	3049	2778	2915
Phvul.006G034100.1	4421	1396	3156	2912	1952	2140
Phvul.002G193000.1	0	0	0	0	0	0
Phvul.001G239500.1	890	636	792	875	847	1032
Phvul.007G244400.1	0	0	0	0	0	0
Phvul.004G100200.1	2	4	15	11	6	13
Phvul.008G013900.1	28	25	39	41	28	27
Phvul.006G029900.1	0	2	0	0	1	2
Phvul.001G015400.1	503	257	482	560	400	456
Phvul.005G084500.1	134	147	195	161	321	100
Phvul.010G065600.1	904	2694	851	859	434	479
Phvul.006G140900.1	526	346	597	684	658	816
Phvul.010G125500.1	371	207	323	476	415	405
Phvul.007G200900.1	208	112	170	253	413	179
Phvul.009G117100.1	294	162	296	385	297	308
Phvul.010G129700.1	0	0	0	0	0	0
Phvul.001G258800.1	96	20	20	22	17	26
Phvul.009G179100.1	1789	995	1720	1849	1789	1632
Phvul.011G124100.1	13	14	10	30	21	43
Phvul.011G050500.1	8	19	11	20	7	19.99
Phvul.002G266900.1	1237	774	890	1088	1299	1012
Phvul.004G137300.1	345	223	448	381	297	378
Phvul.002G295200.1	107.99	80	70	109	189	126
Phvul.007G280400.1	789	581	806	653	986	747
Phvul.005G071900.1	2547	1191	2348	2596	2120	2005
Phvul.008G025600.1	441	169	507	625	350	333
Phvul.002G030500.1	112	81	120	99	113	129
Phvul.006G069100.1	0	0	0	0	0	0
Phvul.011G038800.1	1521	895	1398	2074	2151	1495
Phvul.010G154800.1	1033	684	1025	1081	1087	1227
Phvul.008G120000.1	0	0	0	0	0	0
Phvul.003G067600.1	804	356	597	742	720	600
Phvul.003G023800.1	3247	1926	2726	3061	3290	2930
Phvul.004G037900.1	21	11	19	20	16	57
Phvul.003G082000.1	1784	965	1640	1681	1681	1543
Phvul.003G141900.1	11	29	32	58	8	15
Phvul.008G187100.1	807	757	967	1223	732	864
Phvul.002G273200.1	3036	1587	2165	2963	2198	2531
Phvul.008G168400.1	1	1	1	0	1	0
Phvul.009G233600.1	376	243	332.97	363	231	290
Phvul.011G072400.1	624	382	607	534	599	513
Phvul.010G105800.1	1288	653	1211	1469	1289	1303
Phvul.003G052100.1	1161	955	996	1660	797	967
Phvul.004G116200.1	6731	3919.99	4463	5436	4989	4346
Phvul.003G145600.1	5	0	1	0	0	0
Phvul.003G031500.1	384	221	296	386	336	311
Phvul.006G110700.1	0	0	0	3	1	1
Phvul.002G223900.1	186	88	211	251	228	230
Phvul.002G095200.1	0	0	0	0	0	0
Phvul.011G096600.1	1981	1208	1740	2544	2283	2107
Phvul.003G046800.1	1	0	3	1	3	0
Phvul.004G171200.1	1686	263	925	657	684	407
Phvul.001G145400.1	0	0	0	0	0	0
Phvul.009G166100.1	2577	1376	1823	1557	2768	2873
Phvul.008G122600.1	0	0	0	0	0	4
Phvul.007G207500.1	3	1	0	2	0	3
Phvul.002G052100.1	1	1	0	1	2	2
Phvul.003G144500.1	153	69	95	77	57	91
Phvul.001G045900.1	447	165	340	406	581	538
Phvul.011G018400.1	101	58	119	173	147	120
Phvul.007G249900.1	66	69	90	177	60	105
Phvul.003G121100.1	5	1	2	1	4	2
Phvul.009G064800.1	1448	1516	2103	2320	1917	2862
Phvul.002G238800.1	1400	1489	1471	2908	2485	2101
Phvul.009G162000.1	1410	650	1188	2269	1623	1771
Phvul.009G096400.1	125	143	188	37	105	351
Phvul.002G172400.1	168	75	136	196	85	126
Phvul.005G147400.1	1446	1330	1883	2074	1403	1899
Phvul.007G010400.1	0	0	0	0	0	0
Phvul.009G220600.1	337	227	328	350	225	346
Phvul.008G009300.1	654	384	532	791	708	574
Phvul.001G225900.1	0	0	0	0	0	0
Phvul.010G078800.1	1	0	1	1	0	0
Phvul.007G244600.1	220	409	458	873	796	864
Phvul.008G171100.1	1139	1291	1279	1754	1778	2762
Phvul.004G013100.1	387	332	545	234	122	480
Phvul.003G061500.1	2209	641	1168	1017	1296	1121
Phvul.005G095300.1	11929	6046	5145	23220	19476	9055
Phvul.005G036500.1	37	14	29	40	20	25
Phvul.006G201800.1	25	20	25	30	50	51
Phvul.006G200400.1	0	0	0	0	0	0
Phvul.002G008400.1	17814	9776	18434	10363	13361	15745
Phvul.001G010700.1	8007	4210	4827	7350	5049	5060
Phvul.004G095900.1	3	3	4	7	4	9
Phvul.008G161900.1	486	313	443	578	602	615
Phvul.003G102000.1	1508	366	452	856	1071	149
Phvul.002G198000.1	1	3	6	5	5	6
Phvul.005G076900.1	198	111	113	146	134	166
Phvul.009G211100.1	2	3	3	3	0	2
Phvul.003G168600.1	3023	1980	3314	4343	3316	3086
Phvul.006G007400.1	295	119	178	273	186	141
Phvul.001G161400.1	17	17	14	42	11	14
Phvul.004G167200.1	38	30	36	43	31	40
Phvul.011G035100.1	2874	1620	2219	2906	2213	2564
Phvul.008G123400.1	498	264	473	639	461	484
Phvul.002G064100.1	3	1	2	5	2	2
Phvul.001G109400.1	396	202	285	356	293	373
Phvul.001G195000.1	434	180	406	201	325	395
Phvul.001G012600.1	225	128	181	148	130	204
Phvul.004G145800.1	0	0	0	0	0	0
Phvul.007G154900.1	1143	1198	1578	2146	1982	2147
Phvul.003G088400.1	390	212	260	250	194	374
Phvul.003G165200.1	103	54	57	87	33	105
Phvul.001G029300.1	46	20	26	38	16	26
Phvul.009G157600.1	3017	1895	2492	4356	3534	2872
Phvul.010G114000.1	166	119	129	101	138	92
Phvul.011G043800.1	545	199	15	36	551	24
Phvul.009G179300.1	2955	2166	3303	4564	3989	3237
Phvul.009G034400.1	218	43	48	48	65	38
Phvul.007G199900.1	2356	1444	2211	2750	2630	2186
Phvul.006G076700.1	1	1	0	1	0	0
Phvul.009G118200.1	3490	2154	3146	5495	2661	2503
Phvul.011G077600.1	78	19	37	18	21	20
Phvul.003G291700.1	525	246	425	429	494	363
Phvul.004G058200.1	186	162	258	322	274	266
Phvul.009G134600.1	2987	1890	2778	3452	3158	2862
Phvul.003G273400.1	749	434	640	616	1424	815
Phvul.001G256700.1	3220	1659	2643	2774	2873	2180
Phvul.010G051400.1	0	0	0	0	0	0
Phvul.001G005900.1	986	350	1143	650	1075	752
Phvul.003G126300.1	216	66	206	330	286	128
Phvul.002G241800.1	226	193	218	423	312	243
Phvul.001G182200.1	3095	4342	5099	7787	8537	8536
Phvul.006G181500.1	40	39	40	59	53	45
Phvul.002G212500.1	68	33	59	73	64	71
Phvul.001G224700.1	10907	5829	8127	11909	9504	10006
Phvul.002G223600.1	293	468	664	767	134	426
Phvul.011G136900.1	6	7	6	36	8	20
Phvul.002G245500.1	3108	2153	3339	4709	3839	3000
Phvul.001G142300.1	72	25	23	53	23	33
Phvul.004G168600.1	0	1	0	0	0	0
Phvul.007G245400.1	591	465	642	852	741	796
Phvul.003G229000.1	360	326	654	457	552	507
Phvul.008G198600.1	0	0	0	0	0	0
Phvul.002G247300.1	15	9	35	23	28	60
Phvul.007G265100.1	1	1	5	7	3	2
Phvul.003G218400.1	1305	671	927	1365	1457	1240
Phvul.010G048500.1	1210	490	777	986	869	829
Phvul.001G147400.1	229	262	329	431	559	810
Phvul.005G122900.1	0	0	0	0	0	0
Phvul.004G150200.1	1271	771	1154	1429	919	1322
Phvul.005G164800.1	3529	748	2116	2008	3205	2082
Phvul.005G126400.1	210	92	136	148	137	224
Phvul.004G019800.1	5065	2141	2683	3942	2852	2021
Phvul.008G271500.1	0	0	1	0	1	0
Phvul.007G025100.1	385	248	309	420	418	350
Phvul.009G239700.1	13	33	66	60	9	17
Phvul.003G187200.1	20	12	32	28	31	32
Phvul.001G266500.1	55	40	48	69	52	53
Phvul.006G033900.1	642	1	33	164	15	21
Phvul.005G015300.1	2932	1220	1800	2960	1895	2101
Phvul.003G170800.1	287	365	297	638	857	630
Phvul.002G029200.1	6	8	12	8	6	33
Phvul.007G271300.1	320	385	478	860	922	760
Phvul.008G189600.1	0	0	1	2	1	1
Phvul.007G227100.1	1	0	2	5	0	0
Phvul.011G094400.1	384	175	314	303	262	224
Phvul.007G278700.1	5863	3004	3750	3885	4086	3444
Phvul.010G157700.1	6535	4490	6622	9904	7877	7222
Phvul.003G022600.1	617	279	528	659	666	532
Phvul.007G185200.1	3364	2378	4060	2414	1207	2932
Phvul.009G048800.1	1548	2565	3468	6176	3656	4859
Phvul.002G330100.1	36	18	25	26	13	34
Phvul.010G102200.1	1655	1205	1464	1580	2025	1775
Phvul.004G003500.1	0	0	0	0	0	0
Phvul.007G174100.1	1898	2536	2483	3714	2488	3024
Phvul.005G050100.1	448	253	321	393	353	419
Phvul.011G010600.1	1534	1104	1689	1210	941	1900
Phvul.006G152900.1	56	51	58	61	55	106
Phvul.002G032400.1	5	6	9	8	4	5
Phvul.009G116400.1	8	7	11	21	17	27
Phvul.005G144900.1	234	280	347	471	146	314
Phvul.001G083400.1	1173	896	1564	1769	1429	1711
Phvul.009G211300.1	1631	703	1478	1652	833	989
Phvul.005G062100.1	200	141	155	373	165	238
Phvul.002G274600.1	0	13	10	23	23	10
Phvul.002G061000.1	65	12	40	22	23	8
Phvul.007G243200.1	662	272	756	881	322	373
Phvul.009G031300.1	3736	2263	3477	6081	4352	3623
Phvul.010G114800.1	363	380	444	570	951	592
Phvul.010G120700.1	119	281	448	481	531	802
Phvul.003G280200.1	88	22	56	48	79	50
Phvul.003G247900.1	398	231	351	482	313	352
Phvul.005G153500.1	7272.99	5258	8415	10018	8211	9440
Phvul.001G184700.1	8212	4078	5542	4635	8860	5333
Phvul.007G069900.1	266	198	260	323	282	325
Phvul.007G258600.1	0	0	3	0	1	0
Phvul.001G154900.1	0	0	0	0	0	0
Phvul.003G092500.1	1804	874	1356	1357	1488	1370
Phvul.002G223300.1	2658	1343	1828	1996	913	762
Phvul.006G083000.1	1	0	0	0	0	0
Phvul.002G246400.1	24	24	33	40	31	25
Phvul.001G108200.1	1035	264	1019	162	780	429
Phvul.008G150100.1	2380	1546	2348	3292	2505	2525
Phvul.002G170700.1	346	406	412	689	377	568
Phvul.007G107300.1	57	25	36	38	30	25
Phvul.008G020300.1	4	6	4	2	4	2
Phvul.007G004200.1	2655	1670	2264	3212	2542	2884
Phvul.003G116600.1	627	443	638	1134	756	860
Phvul.004G010500.1	20	8	16	28	9	23
Phvul.010G139000.1	1358	540	1302	1320	1901	1373
Phvul.007G040400.1	779	374	607	627	974	1234
Phvul.007G083200.1	169	92	166	230	199	192
Phvul.002G022800.1	2	0	2	5	3	7
Phvul.008G114000.1	714	294	766	1559	433	256
Phvul.009G257400.1	0	0	1	0	1	2
Phvul.001G238500.1	313	143	230	208	176	232
Phvul.001G086200.1	427	52	187	139	167	175
Phvul.009G212400.1	663	294	605	581	487	408
Phvul.011G034700.1	5592	1755	3230	3389	3182	3151
Phvul.006G124700.1	0	0	0	0	1	0
Phvul.009G040500.1	1116	803	685	2415	1742	891
Phvul.007G276100.1	8	10	29	22	19	18
Phvul.001G189900.1	358	149	259	163	273	346
Phvul.003G099800.1	0	0	0	0	0	0
Phvul.003G295000.1	431	188	205	279	197	215
Phvul.001G119700.1	153	33	60	57	25	71
Phvul.007G060100.1	0	0	0	0	0	0
Phvul.003G115600.1	1586	1032	1598	2043	1824	1522
Phvul.005G108700.1	1822	1026	1429	2370	2187	1460
Phvul.010G097100.1	794	571	650	696	836	838
Phvul.003G141800.1	3039	1405	2579	2705	2413	2575
Phvul.008G232500.1	43	5	31	47	25	15
Phvul.002G092700.1	20	26	39	28	30	26
Phvul.001G185500.1	16	18	28	21	22	22
Phvul.007G222100.1	233	157	206	330	267	258
Phvul.010G069400.1	1165	204	609	247	370.99	696
Phvul.005G064300.1	0	0	0	0	0	0
Phvul.005G083200.1	1594	1047	1574	2201	1722	1877
Phvul.007G123400.1	0	0	0	0	0	0
Phvul.011G001100.1	2	4	9	19	4	2
Phvul.001G195800.1	6818	6616	9498	11316	8285	8372
Phvul.003G036700.1	0	0	0	0	0	0
Phvul.002G238300.1	5522	2354	3478	4775	4814	3289
Phvul.006G166800.1	269	104	160	157	134	128
Phvul.002G132100.1	141	56	84	71	44	66
Phvul.002G124300.1	1	1	2	8	6	6
Phvul.002G166500.1	332	251	352	492	470	471
Phvul.006G213700.1	593	181	242	375	266	204
Phvul.007G210700.1	1740	1036	1288	1398	1317	1767
Phvul.001G179100.1	158	91	134	85	64	147
Phvul.001G056600.1	280	174	259	331	189	233
Phvul.006G068100.1	1574	1167	1824	2284	2352	2254
Phvul.008G076800.1	180	143	275	330	247	262
Phvul.002G046100.1	8	4	4	15	3	4
Phvul.009G138800.1	0	0	0	0	0	0
Phvul.011G069400.1	1243	858	1345	1619	1287	1496
Phvul.001G061400.1	2346	3261	3224	5077	4110	6659
Phvul.008G123700.1	223	427	275	1088	644	436
Phvul.001G209600.1	239	273	463	463	225	505
Phvul.008G160600.1	2	1	2	3	3	2
Phvul.003G254200.1	49	38	69	63	31	69
Phvul.010G041400.1	0	0	0	0	0	0
Phvul.003G005600.1	371	426	550	985	841	1247
Phvul.003G053700.1	84	63	59	85	309	97
Phvul.007G149800.1	281	290	418	688	621	560
Phvul.003G215500.1	251	152	193	220	224	176
Phvul.003G215100.1	0	0	1	0	0	0
Phvul.009G261100.1	2087	1427	1932	2871	1919	1826
Phvul.007G164900.1	0	0	0	0	0	0
Phvul.007G021000.1	2021	986	1636	1793	1709	1470
Phvul.005G009700.1	1	0	3	2	1	1
Phvul.005G173100.1	106	135	213	178	119	217
Phvul.010G115500.1	0	0	0	0	0	0
Phvul.007G224700.1	1365	616	903	1409	1104	1048
Phvul.011G204800.1	41	7	16	9	20	15
Phvul.001G044900.1	128	72	131	174	81	123
Phvul.002G144200.1	0	0	0	0	0	0
Phvul.008G031000.1	0	7	7	133	13	11
Phvul.006G176200.1	9	1	7	12	4	4
Phvul.009G146100.1	2699	1418	2529	2733	1769	2275
Phvul.003G073800.1	458	28	90	99	39	117
Phvul.008G269400.1	101	48	97	71	52	94
Phvul.004G073600.1	114	47	58	33	57	93
Phvul.009G089700.1	517	304	449	591	570	544
Phvul.010G064600.1	2	1	1	3	2	2
Phvul.009G145800.1	2	0	3	0	0	0
Phvul.011G080700.1	0	0	0	0	0	0
Phvul.003G160100.1	1086	370	567	754	774	640
Phvul.004G052900.1	395	248	302	385	356	332
Phvul.007G163100.1	661	393	538	809	481	618
Phvul.003G177800.1	1	1	1	3	1	1
Phvul.007G118400.1	70	30	53	90	56	53
Phvul.008G225600.1	1791	367	767	634	118	87
Phvul.006G073300.1	2545	946	1492	1536	2046	1499
Phvul.011G115700.1	1400	561	976	980	1820	1631
Phvul.011G215100.1	491	307	449	521	340	413
Phvul.001G094400.1	0	0	0	0	0	0
Phvul.008G032300.1	3	0	2	4	1	3
Phvul.002G076500.1	0	0	1	0	0	0
Phvul.011G098300.1	14	8	19	24	5	17
Phvul.009G097100.1	0	0	0	0	0	0
Phvul.001G219200.1	2064	1359	2340	1016	1749	3289
Phvul.007G141600.1	670	329	441	693	324	403
Phvul.007G197700.1	8995	3436	9801	8050	3549	3993
Phvul.006G171700.1	308	515	525	1040	641	620
Phvul.002G037800.1	228	240	364	574	351	360
Phvul.003G184100.1	480	293	484	361	630	387
Phvul.011G180600.1	0	0	0	0	0	0
Phvul.005G115200.1	78	15	31	32	22	25
Phvul.011G158000.1	0	0	0	0	0	0
Phvul.002G233400.1	410	283	404	598	412	581
Phvul.009G232300.1	1	0	0	0	0	0
Phvul.003G077500.1	0	0	0	0	0	0
Phvul.009G088100.1	1283	948	1303	2313	1744	1275
Phvul.011G022900.1	112	40	89	84	122	228
Phvul.005G157000.1	0	1	2	2	4	1
Phvul.008G239800.1	182	107	183	96	79	79
Phvul.001G154700.1	252	328	371	1010	461	991
Phvul.006G053600.1	338	318	427	395	547	439
Phvul.010G153800.1	4853	2169	2700	3314	2744	2898
Phvul.005G164500.1	41	188	388	444	54	129
Phvul.005G068100.1	2519	1121	1918	3739	5172	2263
Phvul.001G130000.1	54	28	40	69	59	63
Phvul.005G081700.1	216	132	172	210	219	169
Phvul.008G051000.1	863	387	736	755	613	644
Phvul.002G218000.1	616	476	855	1026	599	667
Phvul.008G179200.1	131	5	48	19	23	31
Phvul.001G026000.1	1109	1033	1673	2487	2333	2592
Phvul.010G157800.1	59	45	63	110	83	88
Phvul.010G019800.1	129	74	130	161	141	163
Phvul.006G105800.1	1377	848	1386	1668	1587	1505
Phvul.010G159500.1	40	29	45	84	25	46
Phvul.008G240500.1	0	0	0	0	0	0
Phvul.007G069400.1	3	4	9	11	5	4
Phvul.002G266200.1	1589	407	818	645	667	584
Phvul.011G147400.1	0	0	0	0	0	0
Phvul.001G252800.1	1145	735	1233	1599	1321	1555
Phvul.007G246500.1	768	479	937	1156	959	884
Phvul.004G026800.1	8	5	11	5	8	18
Phvul.002G182900.1	364	262	435	653	510	478
Phvul.006G213200.1	334	240	408	473	344	410
Phvul.007G184900.1	485	306	512	607	492	422
Phvul.003G125800.1	576	405	558	736	590	642
Phvul.011G161500.1	18	26	35	47	19	34
Phvul.007G033200.1	41	38	35	17	21	26
Phvul.008G280400.1	461	104	191	128	215	85
Phvul.003G254000.1	11	9	8	26	4	16
Phvul.001G065600.1	3	9	6	28	14	13
Phvul.011G102000.1	7	6	14	35	23	13
Phvul.007G149600.1	8046	4169	5920	8750	5471	4698
Phvul.002G196400.1	730645	227168	388842	265272	455934	573181
Phvul.008G078800.1	27	22	36	35	33	26
Phvul.007G198600.1	455	445	613	693	444	640
Phvul.002G324000.1	1269	842	1217	1111	1676	1289
Phvul.005G104300.1	38	41	72	91	80	91
Phvul.005G116300.1	277	238	452	357	396	749
Phvul.002G294400.1	240	91	202	185	118	178
Phvul.009G165000.1	0	0	0	0	0	0
Phvul.006G046900.1	1727	818	1389	1548	1489	1342
Phvul.010G101500.1	0	0	0	0	0	0
Phvul.001G154400.1	35	24	52	40	14	10
Phvul.008G235500.1	29	15	27	24	25	41
Phvul.003G163900.1	427	393	460	485	678	448
Phvul.007G120000.1	12	9	24	24	12	24
Phvul.010G054300.1	20	23	32	40	39	29
Phvul.011G214400.1	0	3	8	11	6	7
Phvul.009G015400.1	815	361	429	400	407	397
Phvul.007G264900.1	0	0	0	0	0	1
Phvul.005G023700.1	3975	1435	2220	3684	4254	3163
Phvul.008G250800.1	178	124	172	204	161	171
Phvul.010G132400.1	118	108	129	157	179	206
Phvul.008G222600.1	1	0	1	0	0	1
Phvul.011G081400.1	50	12	14	27	16	11
Phvul.005G098800.1	449	165	337	159	475	396
Phvul.007G222500.1	0	9	0	18	10	5
Phvul.002G289400.1	498	342	538	612	522	591
Phvul.010G084500.1	520	200	373	550	393	486
Phvul.006G004700.1	1280	791	1377	1738	1380	1410
Phvul.007G105800.1	724	463	645	1045	732	710
Phvul.006G177200.1	1247	96	460	117	292	216
Phvul.001G267300.1	83	13	29	33	17	21
Phvul.010G153000.1	320	138	228	500	151	136
Phvul.007G060600.1	1607	629	1492	1714	1566	1468
Phvul.011G073000.1	17	21	40	55	37	48
Phvul.002G194100.1	368	246	448	467	294	358
Phvul.001G110100.1	4262	2454	2501	4981	838	604
Phvul.009G012900.1	2526	1684	1549	1912	2267	2384
Phvul.005G185900.1	62	35	43	41	78	42
Phvul.006G092300.1	9	4	7	3	5	12
Phvul.001G029900.1	0	0	0	0	0	1
Phvul.008G267900.1	349	258	355	334	253	359
Phvul.009G092700.1	987	685	916	1227	1318	1561
Phvul.008G249000.1	0	2	2	3	2	5
Phvul.002G183900.1	1	3	1	1	5	5
Phvul.004G149300.1	80	107	130	110	105	257
Phvul.007G128900.1	53	28	63	56	56	51
Phvul.005G072500.1	3365	2496	3110	4230	3807	3633
Phvul.008G155000.1	57	88	210	204	96	60
Phvul.002G013900.1	664	464	722	1082	678	823
Phvul.007G007800.1	283	78	198	225	228	196
Phvul.011G178600.1	0	0	1	0	0	0
Phvul.002G066900.1	0	0	0	2	1	1
Phvul.003G065900.1	0	0	0	0	0	0
Phvul.002G096800.1	26	21	22	28	33	32
Phvul.002G020100.1	0	0	0	0	0	0
Phvul.004G068300.1	3798	1093	2849	1559	2898	5137
Phvul.011G099700.1	958	671	939	1340	1241	1036
Phvul.009G047200.1	24	15	14	31	20	14
Phvul.003G099000.1	1822	1474	3014	3806	2013	2993
Phvul.010G080500.1	1015	669	1002	1342	1258	1121
Phvul.004G071500.1	258081	105036	188418	105720	180082	253012
Phvul.003G234300.1	5	2	3	0	6	4
Phvul.011G150800.1	0	0	0	0	0	0
Phvul.009G182500.1	419	289	365	574	357	468
Phvul.001G233700.1	938	688	909	1318	1121	1009
Phvul.003G190100.1	0	0	0	0	0	0
Phvul.008G262200.1	149	341	386	875	422	555
Phvul.002G083500.1	0	0	0	0	0	0
Phvul.006G035900.1	35	25	35	32	28	47
Phvul.005G185100.1	1514	955	1376	1739	1326	1510
Phvul.002G128400.1	275	92	177	213	220	223
Phvul.007G203500.1	1335	693	960	1142	1104	1361
Phvul.001G014900.1	3237	1709	2339	1687	1513	2283
Phvul.008G276800.1	0	2	2	0	0	0
Phvul.006G064200.1	889	595	848	1267	759	711
Phvul.010G100200.1	985	733	1146	2321	1104	1347
Phvul.010G007400.1	22	34	11	67	114	21
Phvul.001G005500.1	4232	2128	3677	4011	3818	3912
Phvul.002G006000.1	31654	15926	18640	20519	18204	16879
Phvul.005G123700.1	5955	4427	6477	8149	8583	5575
Phvul.001G201500.1	4	1	4	6	2	2
Phvul.008G202500.1	31	4	20	22	15	3
Phvul.001G159000.1	446	250	354	502	443	379
Phvul.009G076000.1	0	0	0	2	0	1
Phvul.006G038300.1	319	204	319	405	466	420
Phvul.008G289800.1	540	345	598	792	761	646
Phvul.007G082100.1	0	0	0	1	1	0
Phvul.001G023500.1	12141	5774	10450	11524	12685	9286
Phvul.001G237300.1	1	0	2	0	0	0
Phvul.011G087600.1	35	9	24	10	10	12
Phvul.006G191600.1	0	0	0	0	0	0
Phvul.009G196000.1	5883	3132	4954	8447	4928	5355
Phvul.006G094700.1	0	0	0	0	0	0
Phvul.002G213800.1	762	524	748	1072	735	1019
Phvul.011G135500.1	20	5	5	6	43	3
Phvul.011G183300.1	220	6	18	98	37	15
Phvul.008G030200.1	851	497	805	650	424	972
Phvul.001G194500.1	1088	232	557	374	574	673
Phvul.007G132300.1	0	0	0	0	0	0
Phvul.001G066600.1	359	310	389	551	488	523
Phvul.004G057700.1	0	0	0	0	0	0
Phvul.006G119300.1	0	0	0	0	0	0
Phvul.011G137900.1	0	0	0	0	0	0
Phvul.002G173100.1	3479	2771	3329	5762	3779	3511
Phvul.006G109600.1	14	16	25	73	31	27
Phvul.002G052000.1	2276	1800	2132	2577	2096	2022
Phvul.002G307600.1	12936	7236	9979	13513	10039	11886
Phvul.006G199700.1	1203	804	1307	1465	1619	1128
Phvul.002G043400.1	385	184	324	323	310	327
Phvul.003G252000.1	1336	787	1160	1636	1761	1207
Phvul.004G068500.1	0	0	0	0	0	0
Phvul.003G221900.1	721	785	920	1128	1034	1225
Phvul.002G316200.1	148	99	123	88	84	125
Phvul.002G268000.1	3258	1588	2693	2946	2482	2069
Phvul.002G119100.1	5	2	5	8	2	8
Phvul.002G238500.1	1725	1389	2078.88	3044	1985	2004
Phvul.009G127400.1	162	125	178	258	137	255
Phvul.008G010200.1	91	57	23	117	182	11
Phvul.003G066700.1	18	20	22	62	55	40
Phvul.003G136200.1	443	315	441	558	438	471
Phvul.005G047300.1	12	5	14	17	3	9
Phvul.003G279900.1	705	423	694	679	580	713
Phvul.009G129600.1	229	109	235	266	197	232
Phvul.010G142300.1	5400	2162	2904	2593	3997	2194
Phvul.003G004600.1	445	330	576	763	567	634
Phvul.008G025000.1	545	285	631	741	446	556
Phvul.001G155100.1	278	396	1008	2155	2126	2571
Phvul.008G026500.1	230	210	292	401	299	497
Phvul.006G005200.1	1214	909	1154	2508	501	650
Phvul.002G249400.1	8	7	8	15	11	10
Phvul.008G179100.1	0	0	0	0	0	0
Phvul.006G123100.1	141	142	182	253	198	243
Phvul.006G106800.1	706	380	668	618	649	610
Phvul.011G051600.1	0	0	0	2	0	2
Phvul.002G012600.1	3126	1229	2125	1927	1705	1415
Phvul.008G144300.1	5135	2429	3634	4644	4224	4000
Phvul.009G079400.1	301	207	308	423	378	409
Phvul.002G003600.1	858	598	822	1173	743	882
Phvul.006G018200.1	576	149	351	283	257	307
Phvul.010G120600.1	6	1	2	11	13	5
Phvul.002G184500.1	1052	582	832	1212	1027	1034
Phvul.001G205700.1	0	1	0	1	0	1
Phvul.011G136000.1	23	24	33	34	22	14
Phvul.010G054400.1	30	17	46	36	57	58
Phvul.002G136200.1	364	1299	734	2357	1008	1292
Phvul.002G065100.1	0	0	0	1	1	0
Phvul.001G077900.1	182	95	166	172	155	147
Phvul.009G210000.1	353	258	425	452	375	393
Phvul.011G178300.1	0	0	0	0	0	0
Phvul.007G129200.1	29	7	15	10	7	14
Phvul.010G031300.1	212	173	247	376	236	263
Phvul.006G162800.1	2612	851	2156	1774	1664	1329
Phvul.007G097200.1	837	538	700	2110	1204	592
Phvul.006G208300.1	56	53	45	73	23	47
Phvul.007G236300.1	767	410	673	953	680	764
Phvul.002G147200.1	3182	3241	4036	7040	4574	6068
Phvul.002G131100.1	106	62	95.99	129	73	90
Phvul.004G087700.1	734	591	609	1055	647	762
Phvul.001G144000.1	471	288	448	573	438	475
Phvul.010G065500.1	1051	564	875	1059	837	1008
Phvul.009G222500.1	3	2	0	1	1	0
Phvul.010G140000.1	355	181	282	409	333	345
Phvul.007G160600.1	247	190	298	453	349	356
Phvul.003G066400.1	0	1	5	1	5	2
Phvul.009G218600.1	3	0	1	0	0	0
Phvul.003G197100.1	123	56	95	107	92	91
Phvul.011G051300.1	214	82	97	160	86	95
Phvul.005G135800.1	13231	14034	16249	20440	17203	22831
Phvul.005G157900.1	1	0	1	2	1	2
Phvul.011G121400.1	47	24	40	59	88	67
Phvul.003G212900.1	0	1	0	0	1	0
Phvul.002G124100.1	756	378	495	773	718	1309.98
Phvul.001G083500.1	36	5	20	8	8	9
Phvul.009G079700.1	2075	1336	2132	2792	2440	1983
Phvul.006G016500.1	392	230	379	484	425	441
Phvul.006G090400.1	89	26	56	103	45	60
Phvul.011G134300.1	31	21	22	41	82	65
Phvul.002G142800.1	281	166	210	212	219	179
Phvul.002G304200.1	0	0	2	0	1	0
Phvul.004G068900.1	0	0	0	0	0	0
Phvul.005G117400.1	2929	2257	3064	4819	3298	3322
Phvul.006G019500.1	1222	754	1130	1168	1153	1104
Phvul.008G128100.1	170	100	196	145	176	192
Phvul.003G123200.1	56	31	23	46	31	43
Phvul.006G159200.1	141	97	162	209	110	137
Phvul.002G132000.1	1865	1528	1876	3023	1771	2055
Phvul.009G201900.1	0	3	0	0	1	0
Phvul.009G061000.1	703	787	1087	1996	1237	1410
Phvul.003G018400.1	0	0	0	0	0	0
Phvul.003G217200.1	1	0	0	0	0	0
Phvul.004G135700.1	99	54	66	75	60	45
Phvul.009G243600.1	135	80	133	168	47	182
Phvul.006G074900.1	457	242	332	310	352	264
Phvul.004G102100.1	0	0	0	0	0	0
Phvul.008G037900.1	0	1	3	5	4	7
Phvul.005G021400.1	0	0	0	0	0	0
Phvul.001G158800.1	5	0	7	4	5	6
Phvul.001G167900.1	1199	507	1060	767	1110	1341
Phvul.004G148400.1	34	38	29	66	20	25
Phvul.004G006600.1	520	252	446	868	485	427
Phvul.002G320100.1	1584	1151	1559	1761	1953	1522
Phvul.006G206600.1	2046	1112	1965	2350	1842	1795
Phvul.006G013000.1	121	81	126	114	126	137
Phvul.011G162900.1	165	58	77	156	170	78
Phvul.011G026200.1	245	161	308	345	386	416
Phvul.009G252700.1	1418	657	1461	2652	779	1344
Phvul.001G255900.1	693	457	1027	1027	622	527
Phvul.003G272400.1	223	116	196	304	180	209
Phvul.008G108100.1	167	109	208	285	163	189
Phvul.004G062000.1	105	105	139	226	146	194
Phvul.009G063700.1	73	30	51	32	26	36
Phvul.008G045800.1	0	0	0	0	0	0
Phvul.006G172100.1	0	1	1	0	0	0
Phvul.001G066700.1	30	4	9	18	11	8
Phvul.002G135200.1	1955	1429	1853	2337	2010	2087
Phvul.005G150100.1	1302	1016	1452	1972	1504	1802
Phvul.006G062100.1	1436	915	1190	1563	1244	1341
Phvul.009G235100.1	66	58	86	113	90	73
Phvul.008G081800.1	647	255	2089	1169	930	613
Phvul.005G130800.1	247	25	91	81	92	88
Phvul.009G171100.1	47	13	27	24	29	18
Phvul.002G184000.1	0	0	0	0	0	0
Phvul.011G175600.1	322	195	571	558	328	408
Phvul.001G042500.1	0	0	1	1	0	0
Phvul.002G282200.1	10400	6430	11225	14164	11993	13299
Phvul.007G189300.1	105	80	128	178	100	101
Phvul.002G181200.1	0	0	0	0	0	0
Phvul.001G078700.1	141	45	124	136	153	108
Phvul.011G027200.1	63	42	60	71	66	49
Phvul.001G009400.1	862	426	669	725	731	748
Phvul.011G213900.1	32	11	28	47	15	15
Phvul.004G119700.1	51	185	378	22	11	308
Phvul.011G208600.1	0	0	0	0	0	0
Phvul.005G121500.1	0	0	0	0	0	0
Phvul.002G025200.1	0	0	0	0	0	0
Phvul.006G183200.1	36	23	22	25	27	20
Phvul.009G030900.1	498	254	633	448	836	525
Phvul.008G139500.1	386	188	268	365	334	303
Phvul.009G148100.1	6	6	16	15	10	15
Phvul.007G211000.1	3	9	32	15	27	23
Phvul.007G119800.1	4516	3610	5871	6584	4442	6704
Phvul.004G125500.1	0	0	0	0	0	0
Phvul.003G016000.1	1185	597	883	934	1168	1113
Phvul.007G132500.1	6	11	11	12	10	12
Phvul.008G136200.1	200	110	194	213	184	182
Phvul.009G091000.1	24	13	16	28	16	14
Phvul.011G186000.1	0	0	0	0	0	0
Phvul.006G044400.1	311	211	296	406	304	408
Phvul.011G173300.1	0	1	1	1	0	0
Phvul.002G283700.1	344	424	543	1126	142	178
Phvul.008G032400.1	158	67	108	117	110	109
Phvul.003G172900.1	1106	764	995	2246	910	1422
Phvul.005G147700.1	238	98	159	149	101	167
Phvul.008G106000.1	63	31	64	56	40	62
Phvul.009G231500.1	265	175	280	336	283	321
Phvul.008G055800.1	6867	4536	6173	6439	7094	7534
Phvul.003G005800.1	1048	816	1334	1859	1195	1116
Phvul.011G091200.1	192	126	228	299	130	206
Phvul.009G204800.1	1	0	1	3	0	0
Phvul.008G204200.1	173	58	120	188	174	147
Phvul.003G028200.1	358	311	442	589	579	513
Phvul.001G191100.1	4	0	4	1	1	1
Phvul.011G070000.1	817	254	469	608	691	500
Phvul.004G108800.1	0	0	1	0	0	1
Phvul.002G046900.1	290	78	188	102	118	174
Phvul.007G024500.1	171	98	168	205	99	95
Phvul.007G191300.1	0	0	2	3	0	0
Phvul.010G065900.1	28	24	46	55	39	63
Phvul.010G078400.1	0	1	1	1	0	0
Phvul.001G169700.1	0	0	1	0	1	0
Phvul.002G042300.1	1935	982	1379	1635	1434	1306
Phvul.010G161500.1	3	2	2	3	6	0
Phvul.009G027500.1	0	0	0	0	0	0
Phvul.008G038400.1	0	0	0	0	0	0
Phvul.008G237900.1	145	73	134	150	133	141
Phvul.003G179900.1	91	86	309	383	179	356
Phvul.007G128700.1	277	169	317	402	328	378
Phvul.007G101700.1	133	99	162	161	143	135
Phvul.004G055900.1	0	0	0	0	0	0
Phvul.003G025000.1	31	3	17	21	19	34
Phvul.010G107500.1	79	82	115	167	151	174
Phvul.011G026000.1	13	9	5	6	9	6
Phvul.003G028400.1	352	242	397	310	222	424
Phvul.002G053000.1	290	80	200	187	179	160
Phvul.009G254600.1	572	328	411	600	478	433
Phvul.002G244300.1	29	2	2	13	9	13
Phvul.008G015100.1	7112	3425	4570	5782	6101	5733
Phvul.004G094800.1	936	659	837	1015	890	916
Phvul.001G126300.1	1757	4072	3040	6906	4772	6594
Phvul.008G177200.1	27	1	9	7	10	10
Phvul.008G175900.1	0	0	0	0	0	0
Phvul.001G204400.1	1157	685	1069	1514	1222	1146
Phvul.001G068500.1	141	124	156	214	151	228
Phvul.004G072200.1	617	481	596	862	1011	608
Phvul.003G007700.1	812	531	631	1038	845	718
Phvul.004G016600.1	0	0	0	0	0	0
Phvul.008G210200.1	885	675	1066	1181	995	1262
Phvul.002G281200.1	69	18	60	44	78	66
Phvul.005G167300.1	0	0	0	1	0	0
Phvul.002G114300.1	0	0	0	0	0	0
Phvul.009G165900.1	27	23	32	28	23	22
Phvul.005G061800.1	294	422	330	1102	414	737
Phvul.005G163200.1	0	13	28	28	3	7
Phvul.003G029000.1	1960	1063	1974	2471	2190	2055
Phvul.004G099000.1	443	254	450	654	344	322
Phvul.007G096500.1	820	496	938	1197	1004	914
Phvul.006G184600.1	48	28	55	68	67	87
Phvul.007G158800.1	9	14	21	47	21	9
Phvul.007G156700.1	15	2	2	7	0	2
Phvul.003G269600.1	107	133	170	257	150	104
Phvul.007G015200.1	1490	842	1126	1579	968	1247
Phvul.008G276100.1	49	60	127	222	68	107
Phvul.005G007400.1	0	0	0	0	0	0
Phvul.001G091400.1	759	311	635	737	750	564
Phvul.006G123700.1	567	389	527	721	554	553
Phvul.007G013000.1	380	189	266	175	158	239
Phvul.006G197800.1	429	224	379	463	405	490
Phvul.004G160700.1	322	82	169	184	172	135
Phvul.009G139100.1	21823	24505	28129	33413	27185	40412
Phvul.009G200400.1	1	4	0	14	3	6
Phvul.009G160300.1	0	0	0	0	1	0
Phvul.008G113000.1	226	133	195	354	240	200
Phvul.001G134800.1	152	50	108	76	120	147
Phvul.009G043300.1	120	86	142	263	228	208
Phvul.002G271700.1	1023	867	1208	1722	1134	1643
Phvul.010G026000.1	300	144	407	520	302	353
Phvul.007G241900.1	1802	828	1670	2738	1778	1910
Phvul.008G019700.1	489	272	402	603	485	451
Phvul.003G002900.1	8	11	28	44	17	10
Phvul.006G189700.1	270	175	205	218	265	232
Phvul.009G029500.1	44	9	38	23	53	21
Phvul.002G178500.1	0	0	0	0	0	0
Phvul.005G118500.1	83	59	115	137	131	135
Phvul.009G085700.1	1001	641	587	827	1130	957
Phvul.003G083300.1	796	389	814	998	1121	925
Phvul.011G028100.1	45	16	47	38	19	40
Phvul.011G090100.1	1277	941	1003	2094	808	1055
Phvul.010G140300.1	362	162	402	309	229	334
Phvul.006G164400.1	746	490	820	1038	1034	832
Phvul.008G081700.1	2234	1690	2486	3985	2875	2418
Phvul.011G139700.1	1563	813	1264	1691	1421	1444
Phvul.005G030900.1	8	7	19	7	2	1
Phvul.004G032200.1	19	27	16	98	69	64
Phvul.003G132800.1	40	6	15	13	18	8
Phvul.010G002200.1	76	34	57	63	75	68
Phvul.005G010100.1	5256	2840	5823	7560	5267	5815
Phvul.007G067300.1	822	550	689	919	671	788
Phvul.004G035400.1	404	232	320	361	521	306
Phvul.009G257700.1	125	33	62	39	31	40
Phvul.003G190600.1	29	12	17	24	13	8
Phvul.008G247900.1	1	0	0	0	0	0
Phvul.003G162400.1	0	0	0	0	0	0
Phvul.001G253400.1	107	54	89	87	76	73
Phvul.002G103800.1	744	299	592	683	465	587
Phvul.005G101700.1	44	24	21	35	27	24
Phvul.010G142600.1	787	518	960	1117	518	713
Phvul.004G036600.1	159	91	188.99	156	112	229
Phvul.001G097500.1	0	0	0	0	0	0
Phvul.001G004500.1	415	1010	1425	1808	637	1533
Phvul.002G266000.1	400	265	404	265	449	253
Phvul.004G018400.1	470	473	492	911	592	782
Phvul.007G006900.1	0	0	0	0	0	0
Phvul.007G262300.1	13	0	16	6	5	4
Phvul.003G243300.1	31	49	31	139	140	67
Phvul.001G027700.1	785	309	737	720	479	536
Phvul.010G069300.1	18	7	20	17	19	15
Phvul.002G168700.1	36	34	49	84	64	41
Phvul.010G130600.1	0	0	0	0	0	0
Phvul.010G143900.1	185	176	255	165	174	308
Phvul.011G214100.1	48	13	39	25	26	17
Phvul.002G122800.1	458	280	349	427	460	479
Phvul.008G198300.1	0	0	0	0	0	0
Phvul.003G013900.1	0	0	0	0	1	0
Phvul.007G164100.1	620	380	576	769	481	514
Phvul.002G047100.1	109	111	165	248	170	168
Phvul.004G038700.1	13	7	12	17	16	13
Phvul.002G065900.1	2629	1555	2178.97	2801	1906	2246
Phvul.001G127000.1	253	189	311	425	359	305
Phvul.006G175400.1	1143	1333	1901	2650	2345	2391
Phvul.001G063400.1	2576	1487	2115	3167	2207	2245
Phvul.007G142400.1	0	0	0	0	1	0
Phvul.007G075400.1	215	35	26	34	132	34
Phvul.011G080500.1	3	0	0	0	0	0
Phvul.005G018100.1	71	30	28	57	14	18
Phvul.005G046300.1	65	49	81	125	119	120
Phvul.003G180700.1	2464	1184	2138	2395	2628	1686
Phvul.009G165400.1	0	0	0	0	0	0
Phvul.002G313100.1	15	6	10	0	1	5
Phvul.008G165800.1	1266	713	1156	1302	1134	1275
Phvul.007G187900.1	770	641	860	1012	835	1036
Phvul.002G124900.1	64	53	54	79	147	178
Phvul.007G141500.1	0	0	0	0	0	0
Phvul.003G209500.1	2416	1463	2142	1843	3106	1780
Phvul.004G048800.1	6	2	3	3	2	2
Phvul.006G114400.1	649	537	671	1075	565	508
Phvul.001G162500.1	0	0	0	0	0	0
Phvul.004G099700.1	11	25	36	72	22	33
Phvul.001G094700.1	11927	7647	12889	25369	12975	7904
Phvul.011G108000.1	302	99	140	199	131	144
Phvul.006G164200.1	0	0	0	0	0	0
Phvul.009G210600.1	64	8	16	26	18	13
Phvul.002G014600.1	163	122	184	232	194	237
Phvul.011G181500.1	36	26	57	69	40	55
Phvul.005G179400.1	3898	1676	2656	2951	2475	2751
Phvul.005G129600.1	214	197	130	409	539	316
Phvul.002G161800.1	165	93	168	152	156	112
Phvul.001G032000.1	1082	540	949	825	1099	794
Phvul.011G104200.1	664	1221	1143	1541	1862	1388
Phvul.011G165000.1	11	2	5	1	3	3
Phvul.001G254900.1	585	616	639	584	762	556
Phvul.010G151200.1	4243	3068	4577	5626	5192	4948
Phvul.011G195800.1	35	39	43	66	58	64
Phvul.001G108700.1	109484	73203	120426	95827	130756	165074
Phvul.011G105600.1	2	3	11	0	2	6
Phvul.010G047800.1	75	70	97	127	118	127
Phvul.002G091700.1	247	148	283	344	320	344
Phvul.008G118100.1	390	265	348	250	262	231
Phvul.002G023900.1	96	66	81	118	72	89
Phvul.007G108200.1	74	78	88	100	57	79
Phvul.007G039900.1	541	336	644	962	979	845
Phvul.002G176400.1	0	0	0	0	0	0
Phvul.006G189800.1	125	66	107	68	83	94
Phvul.007G048400.1	243	209	269	373	332	261
Phvul.007G035100.1	729	828	1018	1454	1336	1273
Phvul.010G123700.1	505	223	301	417	359	353
Phvul.010G091900.1	47	62	89	168	75	35
Phvul.008G033800.1	8752	4494	5674	9025	5578	5630
Phvul.010G016200.1	4	13	11	8	9	9
Phvul.003G226300.1	1460	942	1266	1717	1301	1359
Phvul.002G247400.1	274	140	207	333	187	214
Phvul.008G269900.1	6	6	4	5	1	3
Phvul.007G010700.1	4273	5655	6629	7868	6096	8197
Phvul.002G007200.1	1609	1278	1660	1923	1296	1598
Phvul.006G065600.1	1819	858	1753	2463	1083	1191
Phvul.008G126700.1	852	430	608	892	565	594
Phvul.004G053200.1	111	33	143	48	105	134
Phvul.002G299800.1	194	121	167	275	144	176
Phvul.002G020400.1	9	6	16	23	25	27
Phvul.002G234800.1	66	80	103	196	117	115
Phvul.002G066500.1	7	2	8	5	3	0
Phvul.003G056400.1	1791	1616	2231	2039	2931	1803
Phvul.010G162800.1	18	13	19	12	8	18
Phvul.006G086400.1	1127	831	1140	1572	1430	1423
Phvul.008G274200.1	2591	1204	2438	3366	3487	2800
Phvul.002G089800.1	432	210	292	270	326	272
Phvul.009G065200.1	4691	2178	4448	4808	3476	4209
Phvul.007G066100.1	154	127	226	208	239	251
Phvul.011G045900.1	3167	2047	2719	4559	2943	3520
Phvul.004G011800.1	0	0	0	0	0	0
Phvul.002G193600.1	1642	1214	1584	2015	1876	1950
Phvul.001G085900.1	70	120	222	183	56	54
Phvul.001G159200.1	280	179	285	259	234	260
Phvul.001G261200.1	139	79	132	35	34	240
Phvul.003G174800.1	159	242	234	313	579	316
Phvul.004G078600.1	0	0	0	0	0	0
Phvul.008G208000.1	180	80	92	124	94	104
Phvul.003G050700.1	356	301	487	609	475	520
Phvul.008G040400.1	0	0	0	0	0	0
Phvul.005G144800.1	61	46	58	58	2	51
Phvul.006G052700.1	109	26	58	77	23	58
Phvul.007G213700.1	6874	4161	5810	7115	4659	3805
Phvul.004G017300.1	0	0	0	0	0	0
Phvul.011G122300.1	10	0	3	1	6	1
Phvul.007G082900.1	71	36	43	24	43	72
Phvul.003G060600.1	1	1	0	0	1	0
Phvul.006G021900.1	250	167	247	356	312	304
Phvul.003G033300.1	145	143	156	233	179	201
Phvul.002G331400.1	6628	1442	2639	2456	3369	2957
Phvul.010G055300.1	6	7	8	8	4	4
Phvul.L003200.1	324	165	353	265	128	288
Phvul.009G252000.1	0	0	0	0	0	0
Phvul.004G032900.1	760	456	769	714	809	941
Phvul.002G113200.1	1	1	2	0	2	4
Phvul.003G031100.1	0	1	1	0	0	0
Phvul.001G198300.1	58	64	73	88	30	158
Phvul.005G105300.1	61	172	144	420	224	152
Phvul.005G168200.1	1034	560	1365	1381	1617	1252
Phvul.005G111600.1	3	2	5	12	6	1
Phvul.008G239500.1	82	45	76	55	33	70
Phvul.007G186400.1	536	222	488	399	325	441
Phvul.011G022100.1	1149	867	1229	1586	705	1044
Phvul.008G213800.1	0	1	0	1	0	0
Phvul.009G248000.1	0	0	0	0	0	0
Phvul.011G062300.1	2617	1356	2251	2386	2382	1811
Phvul.003G178000.1	429	267	450	424	586	536
Phvul.007G104600.1	0	2	0	0	0	1
Phvul.003G256000.1	84	100	119	281	167	156
Phvul.003G216000.1	74	44	53	68	52	75
Phvul.001G054500.1	87	45	94	126	82	107
Phvul.008G088600.1	94	75	137	184	178	158
Phvul.011G182400.1	655	327	435	501	514	491
Phvul.011G156400.1	854	429	647	904	795	564
Phvul.008G022300.1	0	0	0	0	0	0
Phvul.003G199300.1	0	0	0	0	0	0
Phvul.001G150100.1	2	0	4	1	1	2
Phvul.008G067000.1	10	4	7	4	2	7
Phvul.002G095800.1	0	0	0	0	0	0
Phvul.004G088800.1	40	9	25	47	54	31
Phvul.001G230000.1	46	9	17	15	25	14
Phvul.004G118800.1	2	1	3	6	5	1
Phvul.007G073200.1	2211	1210	1470	1716	1541	1186
Phvul.004G040400.1	28	45	46	104	83	87
Phvul.003G268300.1	4	10	15	22	27	15
Phvul.005G119000.1	283	195	360	415	349	377
Phvul.010G016600.1	437	762	911	1607	1765	1549
Phvul.006G215100.1	1076	686	1081	1446	1102	1075
Phvul.003G041800.1	1727	1257	1988	2494	2064	2349
Phvul.001G208700.1	0	0	0	0	0	0
Phvul.002G234000.1	10	8	14	10	3	17
Phvul.011G152700.1	0	0	1	0	1	1
Phvul.005G138400.1	11	12	28	21	15	22
Phvul.007G223900.1	148	65	110	127	173	180
Phvul.002G294800.1	208	49	61	33	51	52
Phvul.007G149500.1	1	0	0	0	0	0
Phvul.007G029200.1	468	485	449	875.96	695	671
Phvul.009G190900.1	0	0	0	0	0	0
Phvul.002G201400.1	0	0	0	0	0	0
Phvul.004G156800.1	163	136	190	278	203	200
Phvul.005G016200.1	56	30	40	59	33	42
Phvul.001G225500.1	424	258	389	463	357	436
Phvul.004G117600.1	133	274	424	329	361	540
Phvul.003G124400.1	481	307	744	779	562	927
Phvul.003G290500.1	2662	1776	2710	3597	2969	2841
Phvul.008G092500.1	3395	1561	2300	2895	2674	2725
Phvul.008G197600.1	1448	782	1308	1415	1154	1153
Phvul.002G261100.1	110	67	90	102	83	63
Phvul.008G282200.1	51	247	138	432	45	103
Phvul.003G042700.1	29	22	26	30	19	15
Phvul.004G155200.1	80	8	85	91	48	55
Phvul.005G181900.1	7711	4049	7186	7914	5054	6245
Phvul.009G252600.1	6417	4166	6991.99	8518	8544	7137
Phvul.009G190500.1	1251	700	1258	725	697	2067
Phvul.011G056100.1	0	0	1	0	0	0
Phvul.005G143900.1	44	40	61	53	37	48
Phvul.009G014700.1	138	110	159	179	171	221
Phvul.003G090300.1	423	94	183	325	247	429
Phvul.002G224600.1	1284	825	1320	2269	1725	1348
Phvul.007G118700.1	658	912	1283	2720	847	1184
Phvul.010G014400.1	0	0	0	0	0	0
Phvul.003G197300.1	636	376	638	829	778	802
Phvul.007G131700.1	64	99	98	200	134	129
Phvul.006G193100.1	10	41	42	49	7	8
Phvul.001G007200.1	571	257	420	466	571	381
Phvul.001G202100.1	25	12	22	28	26	28
Phvul.001G140700.1	11580	4168	8683	7248.97	10583	11069
Phvul.002G194600.1	0	0	0	0	0	0
Phvul.002G324800.1	0	0	0	0	0	0
Phvul.005G180000.1	1215	570	838	1196	1028	794
Phvul.003G263700.1	617	537	607	891	492	793
Phvul.007G189400.1	595	734	790	1307	1135	1159
Phvul.008G087600.1	0	1	3	0	0	0
Phvul.004G107400.1	0	0	0	0	0	0
Phvul.002G206500.1	2341	769	1442	1068	842	840
Phvul.006G113100.1	254	217	207	128	120	230
Phvul.001G174500.1	720	407	585	666	555	580
Phvul.001G227300.1	0	0	0	0	0	0
Phvul.002G082400.1	16	5	20	7	6	15
Phvul.002G092800.1	11	24	35	93	6	31
Phvul.011G100700.1	24	5	32	23	8	5
Phvul.001G236000.1	1364	1101	1276	1656	1792	2349
Phvul.002G279300.1	1241	1327	1569	2004	1415	2061
Phvul.009G154400.1	437	186	310	383	420	402
Phvul.006G036300.1	25	7	16	9	8	11
Phvul.001G017400.1	50	52	65	33	18	60
Phvul.010G014300.1	0	0	0	0	0	0
Phvul.009G037800.1	1267	740	971	1210	1250	978
Phvul.008G001400.1	630	336	492	766	538	547
Phvul.002G203100.1	3	0	1	3	5	2
Phvul.007G234000.1	1199	885	1525	1457	1324	1359
Phvul.003G046300.1	0	0	0	0	0	0
Phvul.006G080500.1	445	459	620	961	645	550
Phvul.005G053600.1	0	0	0	0	82	121
Phvul.011G191600.1	232	169	298	430	326	338
Phvul.005G180400.1	1192	857	1427	1654	1662	1685
Phvul.003G185200.1	809	459	786	663	973	758
Phvul.006G065100.1	22427	12515	12863	23651	23602	17527
Phvul.005G017800.1	0	1	2	0	0	0
Phvul.011G164600.1	144	62	109	153	103	99
Phvul.009G093300.1	131	72	168	204	142	225
Phvul.009G137800.1	0	0	0	0	0	0
Phvul.002G301800.1	185	65	153	200	102	140
Phvul.005G025400.1	0	0	0	0	1	0
Phvul.008G256200.1	1231	638	902	1179	980	962
Phvul.004G146900.1	1017	491	1070	1341	880	701
Phvul.002G310600.1	282	105	252	435	206	206
Phvul.001G151200.1	2079	1137	1502	1672	1394	1411
Phvul.011G176200.1	1	1	2	1	3	1
Phvul.001G010800.1	2772	2844	3512	5083	3329	5040
Phvul.002G037400.1	118	56	107	154	94	110
Phvul.002G037100.1	1	0	1	0	2	0
Phvul.006G095000.1	54	46	85	112	64	122
Phvul.001G013900.1	2	3	11	11	3	0
Phvul.007G008700.1	1791	1533	2044	3014	1946	2528
Phvul.005G142200.1	4572	2698	3524	4973	5116	4323
Phvul.009G206300.1	136	107	157	394	399	350
Phvul.011G162300.1	271	206	310	263	277	291
Phvul.006G020200.1	89	61	87	116	90	111
Phvul.009G034000.1	808	506	650	856	629	927
Phvul.007G011200.1	142	91	124	134	145	161
Phvul.011G051200.1	96	31	44	64	27	26
Phvul.011G173200.1	3286	1199	2624	4414	2459	1181
Phvul.008G116200.1	2342	1631	1660	2363	2059	2458
Phvul.003G122700.1	0	0	1	0	0	1
Phvul.006G066000.1	44	49	55	69	33	56
Phvul.001G038700.1	1426	706	1580	1963	1318	1485
Phvul.003G041100.1	0	0	0	0	0	0
Phvul.011G082400.1	0	0	0	0	0	0
Phvul.011G144900.1	16	15	15	11	27	9
Phvul.005G172500.1	163	113	138	163	135	161
Phvul.010G071600.1	681	435	658	1101	534	639
Phvul.001G095500.1	1	0	0	0	0	0
Phvul.001G196200.1	2549	1392	2643	3226	2745	2384
Phvul.008G088500.1	376	237	380	561	768	357
Phvul.005G028400.1	0	0	0	0	0	0
Phvul.003G165500.1	914	512	705	1346	858	752
Phvul.008G197100.1	395	292	538	531	607	495
Phvul.009G073900.1	149	192	133	318	204	192
Phvul.003G066100.1	0	1	1	1	2	0
Phvul.009G248700.1	21124	21728	31368	69304	25627	35215
Phvul.004G115000.1	0	0	0	0	0	0
Phvul.002G232800.1	20	14	14	18	69	37
Phvul.003G075300.1	1181	302	782	950	726	1107
Phvul.002G218100.1	68	25	40	39	28	51
Phvul.011G195700.1	67	85	140	175	74	120
Phvul.001G155900.1	2557	1289	2047	3230	1515	1246
Phvul.009G219600.1	6	5	17	19	9	18
Phvul.003G111300.1	24	5	14	19	7	7
Phvul.002G189500.1	583	642	762	737	861	1023
Phvul.001G127400.1	0	3	1	1	0	1
Phvul.004G147900.1	0	0	0	1	0	0
Phvul.008G213900.1	0	0	1	0	0	0
Phvul.008G006600.1	83	63	100	145	118	97
Phvul.005G123300.1	1360	615	765	1429	1533	1483
Phvul.008G172900.1	0	0	0	0	0	0
Phvul.006G126200.1	0	0	0	1	0	0
Phvul.003G089300.1	1095.99	449	889	941	1033	898
Phvul.001G035200.1	29	16	9	5	8	15
Phvul.002G071200.1	3802	2516	3141	4702	6530	5360
Phvul.011G191900.1	0	0	0	1	0	0
Phvul.010G042800.1	28	10	32	26	36	17
Phvul.008G157900.1	0	0	1	0	0	0
Phvul.001G022800.1	37	36	40	17	33	25
Phvul.009G032200.1	1550	835	1310	1818	1307	1626
Phvul.005G018900.1	2	5	6	10	0	1
Phvul.009G262300.1	8	6	5	24	6	7
Phvul.007G138700.1	935	553	918	1270	1018	906
Phvul.009G249400.1	10	3	6	4	3	9
Phvul.003G266700.1	1	0	1	3	4	2
Phvul.007G223300.1	613	501	578	613	774	648
Phvul.002G056400.1	1003	652	1123	1301	1321	1146
Phvul.002G138900.1	868	463	926	1113	707	877
Phvul.010G111300.1	2134	1662	1993	3287	2666	2292
Phvul.002G283500.1	27	13	17	27	26	24
Phvul.006G187000.1	0	0	1	0	1	0
Phvul.011G205400.1	0	0	0	0	0	0
Phvul.006G189000.1	141	121	121	277	167	98
Phvul.001G047200.1	583	398	718	883	677	783
Phvul.011G088700.1	13	5	10	2	2	11
Phvul.002G297800.1	2	4	3	4	1	3
Phvul.003G088900.1	3051	1585	2605	3097	3788	4024
Phvul.009G027300.1	365	312	505	555	505	722
Phvul.003G030800.1	0	0	0	0	0	0
Phvul.005G142000.1	1376	473	669	1129	598	670
Phvul.002G312000.1	444	308	418	641	447	400
Phvul.002G067800.1	2256	1234	1549	2059	2425	1681
Phvul.007G079300.1	149	111	127	168	129	123
Phvul.011G176800.1	2004	1635	2484	3258	2591	2315
Phvul.011G027400.1	555	320	434	601	554	428
Phvul.002G193800.1	623	331	513	693	365	510
Phvul.002G235100.1	0	0	0	0	0	0
Phvul.009G088800.1	109	157	193	522	314	409
Phvul.003G258000.1	0	0	0	0	0	0
Phvul.008G281100.1	14	31	50	135	34	55
Phvul.002G011700.1	0	0	0	0	0	0
Phvul.004G042700.1	0	0	0	0	0	0
Phvul.002G094000.1	6708	3850	5448	9670	5930	6657
Phvul.008G209100.1	788	605	874	1191	1439	968
Phvul.007G250500.1	2827	1603	2173	2655	1783	2403
Phvul.010G034600.1	549	277	457	630	689	458
Phvul.005G092700.1	1071	255	616	485	438	485
Phvul.002G118300.1	313	396	323	521	627	565
Phvul.003G285100.1	296	160	248	379	338	315
Phvul.002G070800.1	185	49	104	83	74	88
Phvul.003G274300.1	389	380	554	841	672	861
Phvul.009G137500.1	24	47	110	201	81	89
Phvul.011G195200.1	89	49	99	146	97	95
Phvul.L000100.1	259	196	357	379	275	373
Phvul.004G119600.1	793	748	739	1372	846	783
Phvul.009G150000.1	495	308	374	415	411	365
Phvul.009G156600.1	113	102	140	112	69	126
Phvul.002G051900.1	0	0	0	3	0	0
Phvul.006G126000.1	210	128	131	282	188	122
Phvul.010G125300.1	35	52	71	129	90	96
Phvul.011G161400.1	53	47	59	67	46	43
Phvul.002G128700.1	338	218	328	393	319	365
Phvul.001G219600.1	269	177	230	219	213	290
Phvul.003G101700.1	1075	696	1255	1142	997	1004.74
Phvul.011G147300.1	0	0	0	0	0	0
Phvul.001G143600.1	1438	974	1645	1393	2157	1707
Phvul.009G173100.1	341	206	400	576	394	373
Phvul.003G141500.1	14	5	4	6	2	5
Phvul.008G132900.1	173	77	89	165	139	135
Phvul.002G174800.1	1258	720	1223	1471	1395	1132
Phvul.007G168400.1	429	366	529	642	542	708.96
Phvul.001G089400.1	221	109	189	245	294	176
Phvul.009G115600.1	585	369	644	761	613	660
Phvul.002G245700.1	3	2	2	2	3	2
Phvul.009G152700.1	191	57	127	71	91	96
Phvul.007G155600.1	0	0	0	0	0	0
Phvul.002G087900.1	388	241	269	501	408	454
Phvul.011G075300.1	0	1	0	1	1	0
Phvul.008G131700.1	0	0	0	0	0	0
Phvul.007G095100.1	0	0	0	0	0	0
Phvul.009G034500.1	92	64	100	152	92	149
Phvul.007G019900.1	30	16	32	26	32	19
Phvul.005G080600.1	321	111	180	529	189	147
Phvul.001G166300.1	63	15	47	63	67	44
Phvul.006G207100.1	0	0	0	2	0	0
Phvul.008G005200.1	708	659	864	2478	1446	1308
Phvul.001G000900.1	0	0	0	0	0	0
Phvul.001G100000.1	0	0	0	0	0	0
Phvul.008G284100.1	0	0	0	0	0	0
Phvul.003G082600.1	543	329	629	688	603	651
Phvul.003G277600.1	149	54	92	197	74	53
Phvul.008G198400.1	0	0	0	0	0	0
Phvul.002G101300.1	3189	1791	2532	3929	3024	2546
Phvul.005G139500.1	0	0	0	0	0	1
Phvul.006G137100.1	257	195	352	387	261	253
Phvul.010G062200.1	437	113	130	154	33	74
Phvul.007G073900.1	0	0	0	1	0	0
Phvul.011G211900.1	0	0	0	0	0	0
Phvul.008G253500.1	103	18	35	31	18	52
Phvul.004G047300.1	1	1	0	0	0	0
Phvul.001G147500.1	2011	1869	2621	3140	2996	3243
Phvul.005G061600.1	850	952	1108	2890	1143	2064
Phvul.006G009400.1	91	66	62	105	62	75
Phvul.005G089000.1	386	254	346	562	344	247
Phvul.006G180700.1	1147	534	967	1120	1096	882
Phvul.002G034400.1	2237	932	1321	1702	1576	1281
Phvul.002G089900.1	0	0	0	0	0	0
Phvul.009G247200.1	3	2	1	0	3	4
Phvul.009G212200.1	1019	631	1001	1202	942	940
Phvul.008G075500.1	1539	1165	1809	2188	2271	1837
Phvul.005G172600.1	592	319	486	608	669	624
Phvul.002G123000.1	1	0	0	2	0	0
Phvul.008G188700.1	2001	2071	2978	3191	2198	3471
Phvul.003G224900.1	3794	2210	3239	3229	3462	3695
Phvul.008G078000.1	374	198	405	515	508	457
Phvul.008G028500.1	80	56	75	144	81	93
Phvul.008G163900.1	1075	731	1142	1190	1135	1265
Phvul.006G019700.1	48	44	67	102	52	64
Phvul.011G064900.1	0	0	0	0	0	0
Phvul.011G033100.1	0	0	0	0	0	0
Phvul.011G014400.1	309	220	357	482	236	326
Phvul.005G135900.1	316	260	318	424	497	414
Phvul.009G019400.1	498	480	724	677	686	1261
Phvul.002G108500.1	96	12	34	59	50	62
Phvul.005G180600.1	10	13	17	12	5	16
Phvul.003G231000.1	52	24	47	92	48	82
Phvul.011G071900.1	333	228	354	498	286	283
Phvul.009G244900.1	1772	925	1337	1409	2131	1768
Phvul.005G012900.1	66	40	77	105	78	102
Phvul.003G099700.1	0	0	0	0	0	0
Phvul.009G015700.1	1295	783	1160	1200	1490	1074
Phvul.002G329100.1	910	700	1124	1281	1121	1234
Phvul.011G122200.1	122	55	140	58	74	71
Phvul.009G087400.1	7	6	4	25	8	6
Phvul.001G039600.1	3	0	0	12	0	0
Phvul.007G027700.1	8	1	11	10	5	1
Phvul.011G169600.1	329	188	440	415	386	420
Phvul.002G288800.1	317	440	550	1269	525	613
Phvul.004G044500.1	204	153	254	318	260	345
Phvul.009G096300.1	527	237	355.99	500	587	469
Phvul.002G235500.1	224	204	308	507	256	402
Phvul.002G160900.1	72	72	66	80	46	99
Phvul.006G076800.1	2	3	0	1	0	2
Phvul.008G005500.1	85	46	37	49	19	27
Phvul.002G253700.1	65417	37721	47957	48697	62721	65915
Phvul.008G272500.1	7	2	1	1	2	1
Phvul.001G071900.1	1239	639	1121	1343	1027	1059
Phvul.004G041700.1	556	510	1043	1317	973	2028
Phvul.007G165000.1	0	0	0	0	0	0
Phvul.002G121700.1	4200	4009	4377	10228	9204	6090
Phvul.008G255600.1	2304	841	1232	1542	1187	857
Phvul.007G194800.1	1616	932	1989	2342	2480	2186
Phvul.006G019900.1	0	1	1	1	0	1
Phvul.005G165200.1	78	65	83	98	59	67
Phvul.009G147500.1	867	548	819	1006	1069	1084
Phvul.008G143300.1	321	266	366	522	409	400
Phvul.011G002400.1	2373	1653	2429	4203	2336	2575
Phvul.007G032300.1	261	145	251	336	221	230
Phvul.011G129200.1	0	0	0	0	0	0
Phvul.002G151500.1	110	75	73	144	88	106
Phvul.004G146400.1	36	17	51	59	45	79
Phvul.005G043100.1	428	134	245	193	272	314
Phvul.007G276300.1	9	5	45	31	2	29
Phvul.007G176100.1	465	233	351	521	264	355
Phvul.005G181600.1	2695	1122	1603	1769	1660	1642
Phvul.001G043900.1	756	556	713	825	940	1084
Phvul.004G074100.1	0	0	0	0	0	0
Phvul.005G071600.1	0	0	0	0	0	0
Phvul.002G328500.1	46	19	20	19	29	35
Phvul.008G240000.1	0	0	0	0	0	0
Phvul.005G121200.1	205	23	121	46	91	141
Phvul.011G040700.1	2462	1155	2015	2283	1814	2517
Phvul.001G041200.1	669	664	1158	1634	1082	1450
Phvul.001G031900.1	827	1125	1161	3039	2304	1708
Phvul.008G053800.1	193	191	243	453	429	355
Phvul.003G121400.1	388	152	200	333	193	240
Phvul.002G288700.1	3663	6163	5489	9811	12019	7554
Phvul.002G292700.1	52	79	71	350	33	69
Phvul.001G221400.1	768	317	594	662	502	647
Phvul.004G154700.1	0	0	0	1	0	2
Phvul.011G052900.1	308	294	348	480	459	433
Phvul.011G113600.1	0	0	0	0	0	0
Phvul.002G060500.1	17	20	34	25	18	34
Phvul.008G263100.1	71	35	43	24	24	30
Phvul.002G268500.1	5193	1832	3015	4722	4309	2962
Phvul.005G017900.1	2	0	0	0	0	0
Phvul.002G220300.1	1	1	1	1	0	1
Phvul.L001100.1	17	14	30	33	14	22
Phvul.005G067700.1	3189	1502	1895	1682	2030	1790
Phvul.010G121600.1	118	57	96	100	108	106
Phvul.004G122300.1	913	463	780	984	814	712
Phvul.008G274600.1	2695	1147	1648	1735	1721	1728
Phvul.005G174800.1	0	6	9	3	2	3
Phvul.006G121300.1	135	23	37	84	52	41
Phvul.001G073700.1	73	51	67	152	88	105
Phvul.003G172200.1	449	420.88	527	674	607	626
Phvul.002G135700.1	21	5	11	28	19	6
Phvul.010G096500.1	0	0	0	0	1	1
Phvul.002G085400.1	6	13	9	22	11	11
Phvul.011G162200.1	232	159	240	365	322	333
Phvul.002G191900.1	2	0	0	2	2	2
Phvul.005G075500.1	3	1	2	2	6	3
Phvul.006G122900.1	0	0	0	2	0	9
Phvul.011G215000.1	213	123	177	323	170	183
Phvul.005G010400.1	42	12	33	25	24	12
Phvul.003G130500.1	684	271	340	342	410	368
Phvul.002G123400.1	1	0	0	0	0	1
Phvul.002G326000.1	614	210	261	385	797	485
Phvul.005G002900.1	302	213	304	550	387	387
Phvul.007G138300.1	0	0	0	0	0	0
Phvul.003G091600.1	759	445	620	1028	980	1192
Phvul.009G044700.1	400	255	326	597	466	331
Phvul.007G005800.1	1657	957	1272	1620	1362	1621
Phvul.009G130500.1	1920	1025	1659	1973	2840	2038
Phvul.003G232000.1	1086	1135	1218	2544	1598	2043
Phvul.002G166100.1	38	81	58	105	187	83
Phvul.002G083200.1	1178	956	1755	2547	1463	1829
Phvul.010G127100.1	1114	632	1081	1178	1013	734
Phvul.001G036800.1	282	293	476	1203	350	537
Phvul.009G206000.1	418	256	336	480	412	374
Phvul.001G043100.1	217	7	56	148	177	58
Phvul.003G255600.1	1598	1251	1500	2146	1597	1754
Phvul.001G234100.1	191	150	282	271	219	272
Phvul.004G014700.1	7	0	2	26	24	5
Phvul.009G111900.1	107	80	101	173	129	108
Phvul.004G103800.1	3	6	15	9	7	11
Phvul.004G160900.1	9948	7004	8009	12521	9300	8891
Phvul.010G074600.1	274	50	157	59	60	59
Phvul.001G085800.1	54	42	57	52	60	34
Phvul.009G228700.1	10	6	12	15	18	19
Phvul.004G158500.1	8050	4367	5759	7691	6654	5944
Phvul.005G165900.1	174	49	87	38	93	116
Phvul.002G133100.1	109477	82013	113093	132841	140544	191102
Phvul.007G279100.1	1343	1669	1877	2117	2609	2122
Phvul.007G077900.1	1506	888	1410	1467	1404	1145
Phvul.008G169500.1	110	227	234	275	244	399
Phvul.007G150500.1	6860	2368	4731	4179	3737	2687
Phvul.002G034000.1	1135	449	681	787	1026	691
Phvul.001G184800.1	0	0	0	0	0	0
Phvul.003G189100.1	42	59	86	129	114	74
Phvul.003G021400.1	93	26	50	51	56	52
Phvul.011G084300.1	514	295	554	404	426	456
Phvul.011G013900.1	0	0	0	0	0	0
Phvul.001G103000.1	1331	781	1291	1856	1265	1346
Phvul.005G109800.1	4	12	12	10	5	3
Phvul.001G163800.1	19	17	22	31	19	25
Phvul.001G119900.1	1055	760	1404	2082	1430	1613
Phvul.006G039200.1	839	467	681	763	780	658
Phvul.006G206200.1	179	169	212	287	192	209
Phvul.009G240000.1	28	32	47	126	26	32
Phvul.010G002800.1	1225	1015	1085	1972	1461	1499
Phvul.006G194300.1	7	19	15	19	13	29
Phvul.003G290600.1	461	429	646	717	622	777
Phvul.010G022200.1	33	13	31	50	43	24
Phvul.003G199900.1	344	128	240	178	188	289
Phvul.007G211700.1	4510	2074	3161	3351	3940	3833
Phvul.006G211200.1	22	26	37	69	41	57
Phvul.007G216500.1	252	209	304	432	372	395
Phvul.003G087200.1	0	2	1	0	0	2
Phvul.001G057300.1	857	600	894	1503	656	866
Phvul.003G255100.1	3947	3388	3242	4816	4276	5981
Phvul.008G126300.1	0	0	0	0	0	0
Phvul.009G148400.1	64	36	99	109	66	132
Phvul.008G158800.1	0	1	1	0	1	0
Phvul.002G222200.1	343	164	271	271	299	277
Phvul.009G151600.1	100	51	57	102	64	40
Phvul.011G187600.1	432	227	359	518	431	440
Phvul.010G135400.1	14	2	23	3	7	6
Phvul.004G043700.1	268	134	233	166	304	210
Phvul.003G075600.1	2419	1784	2139	3323	1675	2685
Phvul.005G071100.1	16	9	34	42	2	2
Phvul.011G119200.1	143	96	157	167	129	106
Phvul.002G021700.1	291	294	516	615	530	634
Phvul.002G146900.1	62	54	83	156	83	93
Phvul.008G281000.1	104	94	220	249	56	106
Phvul.007G181300.1	37	11	46	36	45	54
Phvul.005G015100.1	1	0	3	7	4	2
Phvul.002G010300.1	435	289	530	606	534	602
Phvul.011G005900.1	139	37	129	113	104	90
Phvul.003G186300.1	205294	53303	84931	78885	102362	117553
Phvul.008G276700.1	162	196	439	521	169	261
Phvul.009G071200.1	0	0	0	0	0	0
Phvul.004G005000.1	473	331	532	652	585	505
Phvul.007G169400.1	604	416	538	308	508	288
Phvul.008G152100.1	0	0	0	0	0	0
Phvul.010G098800.1	473	452	570	807	643	605
Phvul.005G140500.1	43	23	54	68	35	38
Phvul.001G229900.1	105	63	117	105	186	183
Phvul.009G058800.1	0	2	1	0	1	1
Phvul.009G120300.1	1	1	0	0	1	3
Phvul.009G078100.1	485	213	356	448	323	463
Phvul.003G147300.1	107	10	27	34	30	40
Phvul.001G140300.1	867	422	603	724	617	634
Phvul.003G044200.1	31187	21636	38540.9	57942	53154	43175
Phvul.005G157500.1	1012	527	953	1040	643	810
Phvul.003G128800.1	2232	1602	2362	3829	3229	2985
Phvul.004G103900.1	85	48	47	104	40	39
Phvul.006G067700.1	6	0	2	3	1	3
Phvul.003G188000.1	0	0	0	0	0	0
Phvul.009G035500.1	2169	1429	2758	3416	2520	2295
Phvul.004G161000.1	2	1	1	0	1	0
Phvul.001G200100.1	0	0	0	0	0	0
Phvul.004G049900.1	34	8	17	20	11	11
Phvul.001G167400.1	3511	2023.78	3317	4730	3904	3806
Phvul.011G182200.1	0	0	0	0	0	0
Phvul.003G208100.1	3	1	1	0	0	1
Phvul.006G167700.1	11143	3726	6369	10399	12748	7789
Phvul.002G247200.1	14930	12101	14979	13148	19293	24683
Phvul.007G196100.1	1811	1155	2013	2997	1594	2163
Phvul.010G103000.1	1260	611	1094	1450	1379	1069
Phvul.010G070700.1	0	0	0	0	0	0
Phvul.007G060700.1	4329	3168	4596	5759	6207	3988
Phvul.003G098100.1	7	7	13	18	13	9
Phvul.010G148400.1	103	89	141	96	48	67
Phvul.002G033200.1	4	1	5	9	14	5
Phvul.002G182100.1	599	105	350	304	224	235
Phvul.002G138500.1	522	330	468	658	481	491
Phvul.006G190800.1	3701	1175	1483	1720	2647	1391
Phvul.003G182700.1	0	1	2	0	0	0
Phvul.010G081300.1	1141	253	652	716	907	526
Phvul.006G009600.1	174	94	130	116	127	68
Phvul.009G114400.1	1766	1515	1899	2089	1197	1727
Phvul.010G087000.1	91	25	45	50	21	36
Phvul.001G143200.1	156	84	151	141	172	185
Phvul.002G167300.1	66	51	84	124	75	61
Phvul.011G042500.1	0	0	0	0	0	2
Phvul.003G226400.1	3523	1726	2527	2399	4110	2440
Phvul.009G259600.1	1856	1809	2178	3925	4530	3385
Phvul.005G027100.1	221	181	254	592	223	492
Phvul.009G110400.1	16	2	7	12	11	10
Phvul.011G071700.1	168	118	195	254	192	204
Phvul.011G058000.1	0	0	0	0	0	0
Phvul.006G040600.1	106	63	125	192	178	132
Phvul.009G127500.1	143	85	96	160	104	89
Phvul.002G109800.1	37	16	25	39	30	30
Phvul.001G040200.1	251	239	330	594	310	372
Phvul.007G028500.1	452	220	475	640	387	422
Phvul.008G267400.1	854	523	805	549	536	591
Phvul.003G295600.1	1766	1011	1546	2609	1195	1451
Phvul.001G074000.1	598	269	490	367	440	396
Phvul.009G241000.1	2319	1163	2273	3466	2154	2394
Phvul.009G181500.1	1529	368	587	745	796	459
Phvul.009G033500.1	1057	651	739	835	579	757
Phvul.011G008000.1	0	0	0	0	0	0
Phvul.008G199800.1	2286	1944	2748	3745	3087	2779
Phvul.001G068300.1	357	214	270	387	222	261
Phvul.011G055300.1	2	1	4	3	0	0
Phvul.010G064800.1	0	0	3	1	0	0
Phvul.008G266100.1	407	271	343	522	553	412
Phvul.009G072200.1	2717	1006	2118	2413	1879	2013
Phvul.001G081500.1	2266	1491	2173	3227	2329	3034
Phvul.008G190200.1	1353	968	1532	2290	847	1107
Phvul.009G070000.1	0	0	0	1	0	0
Phvul.007G003900.1	2077.95	1139	2368	2754	3217	2830
Phvul.002G301700.1	862	656	1162	1375	1004	1091
Phvul.007G263600.1	622	295	483	502	381	381
Phvul.011G003800.1	0	2	2	0	2	0
Phvul.001G214300.1	90	88	91	101	75	157
Phvul.002G021500.1	982	924	889	1803	1411	1320
Phvul.009G083600.1	5884	3752	5250	8146	7607	6480
Phvul.002G129500.1	40	36	66	57	44	44
Phvul.011G011100.1	0	0	0	0	0	0
Phvul.006G000900.1	1	0	3	0	2	0
Phvul.006G207700.1	3	3	5	9	5	0
Phvul.006G115700.1	7196	3062	3972	4684	4633	4055
Phvul.010G045700.1	38	22	34	44	39	21
Phvul.001G071100.1	8	18	19	27	12	15
Phvul.003G062700.1	29	17	19	51	22	14
Phvul.005G102300.1	192	187	245	431	320	354
Phvul.008G245300.1	5	4	7	3	1	0
Phvul.003G250700.1	15	9	19	13	7	13
Phvul.006G206800.1	39	22	42	21	37	31
Phvul.004G029700.1	0	0	0	0	0	0
Phvul.002G100300.1	326	173	354	273	277	358
Phvul.005G017400.1	0	0	0	0	0	0
Phvul.007G066900.1	10	6	3	4	4	6
Phvul.004G104000.1	1	1	0	2	4	0
Phvul.003G089900.1	1529	870	1402	1997	1491	1398
Phvul.001G220600.1	1247	642	1118	1436	1069	1331
Phvul.006G166700.1	7586	5520	6851	10046	9416	7667
Phvul.003G092000.1	141	57	140	136	129	107
Phvul.009G254900.1	2126	814	1120	1337	909	820
Phvul.003G136600.1	402	97	263	339	143	161
Phvul.007G242800.1	289	162	273	285	260	321
Phvul.002G162200.1	70	47	88	110	101	73
Phvul.011G210900.1	745	528	728.99	673	987	637
Phvul.010G108600.1	0	1	0	0	0	1
Phvul.003G239500.1	1108	658	1077	1452	824	935
Phvul.009G003400.1	13	33	41	81	22	35
Phvul.010G143400.1	94	78	85	136	110	104
Phvul.006G184700.1	1689	1020	1585	2043	2001	1562.92
Phvul.003G224300.1	35	20	43	66	64	44
Phvul.008G013300.1	329	128	311	120	188	709
Phvul.001G157700.1	1	0	0	0	1	0
Phvul.001G215400.1	2458	1675	1751	2668	3940	3152
Phvul.001G055200.1	445	313	485	665	452	512
Phvul.004G027500.1	191	167	170	187	92	198
Phvul.011G153500.1	0	0	0	0	0	0
Phvul.007G003300.1	200	218	323	408	198	347
Phvul.003G165300.1	267	254	302	328	323	294
Phvul.002G235400.1	2177	1476	2037	2985	2944	2574
Phvul.002G076400.1	67	22	22	31	48	54
Phvul.001G065800.1	0	1	0	1	0	0
Phvul.007G216200.1	2	23	10	16	56	14
Phvul.003G188700.1	485	348	584	746	373	549
Phvul.007G062100.1	77	47	81	45	37	57
Phvul.007G129900.1	104	128	174	221	181	185
Phvul.005G173500.1	206	135	247	133	155	171
Phvul.002G097200.1	471	281	394	631	424	460
Phvul.008G289600.1	1593	382	1083	949	1091	1161
Phvul.005G181700.1	19168	16735	18282	29403	19103	17691
Phvul.001G064000.1	3	5	2	12	1	0
Phvul.008G078500.1	59	35	49	123	87	35
Phvul.006G068200.1	5617	2886	4299	4986	3688	3639
Phvul.004G097700.1	0	0	0	1	0	0
Phvul.003G068100.1	0	0	0	0	0	0
Phvul.007G037500.1	74	31	46	54	39	32
Phvul.008G067100.1	9	1	3	6	3	6
Phvul.011G155900.1	0	0	0	0	0	0
Phvul.006G022700.1	82	54	59	68	74	58
Phvul.011G046000.1	3720	2121	3367	3933	4171	3634
Phvul.011G130200.1	1	1	2	0	5	0
Phvul.010G105300.1	45	13	45	52	16	44
Phvul.002G217400.1	65	4	13	27	20	8
Phvul.005G167000.1	474	338	501	617	600	493
Phvul.003G015800.1	405	193	335	425	566	335
Phvul.001G126500.1	0	1	0	0	0	0
Phvul.009G114000.1	1185	604	1046	1155	930	980
Phvul.001G113900.1	0	0	0	1	0	0
Phvul.002G203500.1	19	7	14	21	10	21
Phvul.009G240700.1	4	1	1	2	0	0
Phvul.008G226500.1	1254	911	1276	1779	1043	1669.31
Phvul.008G191800.1	111	62	121	87	51	157
Phvul.011G112300.1	467	220	294	374	341	357
Phvul.003G018100.1	2388	1197	1909	2204	2121	2005
Phvul.011G199500.1	7	5	13	5	6	8
Phvul.011G061500.1	0	0	0	0	0	0
Phvul.008G046000.1	5	3	6	5	6	8
Phvul.009G108400.1	571	374	409	898	756	587
Phvul.005G157100.1	2709	1520	2171	2742	3222	2242
Phvul.002G142400.1	0	0	0	0	0	0
Phvul.005G014200.1	136	55	92	126	213	137
Phvul.005G133100.1	0	0	0	0	0	1
Phvul.006G131600.1	103	104	182	271	118	236
Phvul.008G288000.1	1174	876	1238	1545	1213	1322
Phvul.002G217800.1	0	0	0	0	0	0
Phvul.004G165600.1	176	91	133	202	171	148
Phvul.011G120500.1	164184	61943	16069	23789	219478	18282
Phvul.010G039800.1	1557	893	1416	2560	1254	1672
Phvul.005G133700.1	203	131	204	175	172	124
Phvul.003G182600.1	11	11	9	25	15	32
Phvul.009G190300.1	661	404	677	824	506	978
Phvul.010G115600.1	150	75	90	131	102	69
Phvul.007G007000.1	72	82	131	201	170	179
Phvul.008G208600.1	2	0	2	1	2	0
Phvul.010G042500.1	7	4	10	3	7	1
Phvul.009G127100.1	12407	4433	7634	6401	11442	7959
Phvul.008G200900.1	0	0	0	0	0	0
Phvul.009G049900.1	363	133	265	264	211	214
Phvul.003G016400.1	0	0	0	0	1	0
Phvul.006G216800.1	50731	22766	27631	35903	41797	35612
Phvul.001G057600.1	223	84	106	176	93	93
Phvul.002G103400.1	428	213	405	636	320	219
Phvul.003G151300.1	365	699	428	2081	963	1158
Phvul.004G086900.1	19	9	14	19	13	19
Phvul.007G180300.1	3026	1684	2669	3082	2917	2572
Phvul.002G017800.1	13	16	17	48	23	33
Phvul.005G058000.1	1	2	3	2	0	1
Phvul.002G160600.1	42	50	58	82	258	75
Phvul.002G135600.1	110	15	63	80	69	50
Phvul.005G183100.1	379	310	481	723	434	485
Phvul.008G166300.1	0	0	0	0	0	0
Phvul.005G136200.1	4	1	7	7	6	8
Phvul.004G170500.1	520	268	429	422	340	376
Phvul.003G024600.1	201	363	437	267	166	696
Phvul.011G187200.1	474	273	484	603	446	605
Phvul.002G248800.1	244	97	183	207	145	148
Phvul.004G047500.1	1352	677	1045	1037	1231	883
Phvul.009G182700.1	1201	785	998	976	1035	1115
Phvul.007G269700.1	26	13	41	21	16	33
Phvul.003G016600.1	70	22	64	34	27	31
Phvul.008G199200.1	0	0	0	0	0	0
Phvul.006G123200.1	28	25	38	52	33	28
Phvul.006G166400.1	1051	667	1331	1782	1308	1738
Phvul.009G144300.1	372	142	194	427	81	80
Phvul.008G080100.1	340	178	363	441	218	240
Phvul.002G220000.1	12	20	31	20	14	11
Phvul.008G192500.1	0	0	0	0	0	0
Phvul.002G123700.1	1022	564	909	1278	928	957
Phvul.006G176900.1	6897	2926	3529	4796	3750	3222
Phvul.001G106600.1	3	0	0	0	0	0
Phvul.011G078400.1	2527	1190	2084	3100	2551	2199
Phvul.009G008900.1	383	303	244	298	161	306
Phvul.003G054300.1	3	0	3	0	2	0
Phvul.003G241400.1	713	393	516.97	828	613	705
Phvul.006G057100.1	1301	732	968	1268	1210	1074
Phvul.007G117700.1	1573	1038	1543	2017	1653	1512
Phvul.003G134000.1	347	204	480	447	469	378
Phvul.008G122100.1	0	0	0	0	0	0
Phvul.002G068500.1	0	0	0	0	0	0
Phvul.005G027200.1	108	69	144	261	113	157
Phvul.005G047900.1	1161	546	879	634	1319	1321
Phvul.002G233200.1	260	139	193	222	236	211
Phvul.011G065300.1	96	21	27	17	14	30
Phvul.006G148900.1	0	0	0	0	0	0
Phvul.007G110400.1	967	484	944	1309	558	571
Phvul.007G231900.1	216	198	209	287	228	233
Phvul.010G088600.1	2	2	2	1	1	1
Phvul.002G133500.1	2492	1301	1904	2341	1910	1773
Phvul.009G141200.1	180	108	180	218	207	210
Phvul.003G103900.1	56	43	34	63	37	35
Phvul.007G129800.1	7	1	1	5	0	1
Phvul.008G077000.1	169	77	126	134	192	128
Phvul.005G060200.1	40	18.86	50	49	28	78
Phvul.005G104700.1	6133	2333	3747	3733	6343	3138
Phvul.008G255200.1	1795	1518	2509	3453	1651	1580
Phvul.007G109600.1	1	0	0	2	2	4
Phvul.002G138300.1	311	225	353	488	326	372
Phvul.009G078200.1	0	3	5	3	4	3
Phvul.002G035800.1	418	368	464	618	395	546
Phvul.008G153300.1	513	113	286	127	107	137
Phvul.010G018300.1	118	46	103	64	46	87
Phvul.006G003000.1	259	133	256	325	231	304
Phvul.011G155800.1	202	148	178	187	205	236
Phvul.003G222400.1	12	6	5	1	3	2
Phvul.003G021700.1	202	216	287	418	443	504
Phvul.007G248000.1	274	54	85	111	76	94
Phvul.011G121900.1	18	9	17	16	17	13
Phvul.010G000800.1	0	0	0	0	0	0
Phvul.002G083800.1	83	60	75	90	128	129
Phvul.008G143400.1	1921	1663	2221	3764	2030	2504
Phvul.001G100600.1	3	0	1	2	1	1
Phvul.003G092400.1	367	237	440	370	387	496
Phvul.001G141400.1	2	3	2	1	1	4
Phvul.001G068900.1	4	0	1	0	0	0
Phvul.010G106600.1	9	12	27	7	4	13
Phvul.003G058600.1	1014	469	718	1151	939	967
Phvul.002G005200.1	17	9	7	24	11	15
Phvul.002G251600.1	434	333	511	732	598	533
Phvul.009G182600.1	6452	3250	4545	6637	4096	4549
Phvul.010G040500.1	233	45	114	69	122	81
Phvul.009G226900.1	587	119	201	177	131	178
Phvul.008G174300.1	0	0	0	0	0	0
Phvul.004G157500.1	701	263	583	636	650	572
Phvul.008G221800.1	363	93	100	170	87	97
Phvul.001G253900.1	4	6	2	4	4	3
Phvul.008G276600.1	0	0	1	2	0	1
Phvul.008G035200.1	267	175	192	171	307	233
Phvul.001G011100.1	710	618	849	1624	938	879
Phvul.006G068700.1	107	36	89	117	103	67
Phvul.006G025500.1	0	0	0	0	0	0
Phvul.002G225700.1	142	120	239	175	339	210
Phvul.001G164800.1	256	112	203	231	276.99	227
Phvul.011G202300.1	138	78	193	234	169	195
Phvul.006G137500.1	90	60	145	175	123	83
Phvul.005G062800.1	2091	911	1348	1875	1617	1753
Phvul.010G052700.1	0	0	0	0	0	0
Phvul.009G013200.1	0	0	0	0	0	0
Phvul.005G112200.1	93	23	45	24	55	43
Phvul.005G014500.1	0	0	0	0	0	0
Phvul.006G003800.1	177	55	130	98	98	87
Phvul.008G188100.1	231	145	288	324	375	394
Phvul.007G235500.1	0	0	0	0	0	0
Phvul.001G080400.1	1485	865	1129	1242	1362	1208
Phvul.011G200300.1	354	250	441	503	385	398
Phvul.004G162800.1	281	279	197	423	158	228
Phvul.004G018900.1	39	35	43	5	1	49
Phvul.008G262100.1	13	17	22	30	21	23
Phvul.007G122300.1	19	11	3	22	14	21
Phvul.011G072700.1	232	140	225	308	267	304
Phvul.009G137000.1	31	36	26	41	57	23
Phvul.010G095800.1	1454	583	942	1254	838	559
Phvul.001G266100.1	94	30	51	40	73	82
Phvul.004G085100.1	723	406	661	1172	913	768
Phvul.003G227200.1	813	710	1195	1622	1575	1975
Phvul.008G041700.1	2240	1329	1852	1766	2583	1620
Phvul.009G009100.1	27	12	21	24	15	12
Phvul.010G079600.1	0	0	1	0	2	0
Phvul.009G040900.1	164	90	252	227	133	156
Phvul.004G029500.1	11	2	5	11	2	4
Phvul.001G222300.1	966	673	1241	2044	1360	1483
Phvul.007G022000.1	810	408	825	1299	666	492
Phvul.009G187100.1	924	466	961	1086	952	1090
Phvul.004G132200.1	58	40	73	158	47	57
Phvul.002G084500.1	745	224	472	170	197	256
Phvul.008G073400.1	0	0	0	1	0	0
Phvul.003G261100.1	545	333	414	617	500	501
Phvul.001G135900.1	556	439	799	1123	847	914
Phvul.006G022800.1	31	22	56	59	55	52
Phvul.001G005800.1	40	1	33	19	12	15
Phvul.001G046500.1	147	157	195	416	217	288
Phvul.008G273600.1	73	111	298	381	348	257
Phvul.L009700.1	9	3	6	9	18	18
Phvul.002G299000.1	12	8	14	9	4	11
Phvul.002G310000.1	725	398	699	1062	1018	803
Phvul.001G060200.1	668	403	446	783	532	504
Phvul.005G076000.1	0	0	0	0	0	0
Phvul.009G208500.1	171	105	230	203	163	172
Phvul.008G100300.1	86	16	46	39	27	31
Phvul.008G239200.1	1884	1294	1722	2518	1835	2007
Phvul.001G242700.1	183	48	131	110	107	100
Phvul.009G094600.1	0	0	0	0	0	0
Phvul.008G108800.1	964	485	747	1074	937	832
Phvul.001G062300.1	0	0	0	0	0	0
Phvul.008G081200.1	1131	380	873	314	408	383
Phvul.007G014400.1	162	154	200	279	250	277
Phvul.003G254500.1	0	0	0	0	0	0
Phvul.002G278600.1	0	0	0	0	0	0
Phvul.009G079200.1	21	9	11	3	7	8
Phvul.001G070500.1	270	165	307	331	292	339
Phvul.006G198700.1	4052	1844	2447	3173	2873	2295
Phvul.011G039600.1	591	497	547	1065	899	852
Phvul.011G190400.1	443	255	420	498	540	487
Phvul.007G247900.1	1911	976	1411	1599	1214	1560
Phvul.011G082300.1	125	68	74	55	34	72
Phvul.002G261700.1	7573	13846	9795	14927	10731	35515
Phvul.011G204300.1	46	10	27	12	20	19
Phvul.001G185900.1	374	255	385	480	283	396
Phvul.009G091500.1	35	13	14	24	28	37
Phvul.007G039400.1	227	234	233	443	273	295
Phvul.004G123400.1	83	29	61	79	65	90
Phvul.004G036100.1	79	99	115	171	201	225
Phvul.003G284000.1	0	0	0	0	0	0
Phvul.010G065200.1	888	615	931	1242	1111	980
Phvul.008G279900.1	615	378	663	388	386	469
Phvul.004G130500.1	0	0	0	0	0	0
Phvul.001G137400.1	0	0	0	0	0	0
Phvul.008G196400.1	1180	706	1072	1447	1038	1089
Phvul.008G014200.1	69	27	46	52	46	50
Phvul.007G113900.1	0	0	0	0	0	0
Phvul.001G065300.1	0	0	1	0	0	0
Phvul.009G156800.1	41	18	43	73	92	51
Phvul.011G142300.1	87	82	86	115	252	105
Phvul.005G034900.1	48	35	28	55	76	99
Phvul.005G088600.1	220	251	307	673	305	263
Phvul.002G139800.1	2149	1672	2729	4260	2718	3057
Phvul.001G218400.1	449	298	546	439	424	636
Phvul.009G100300.1	76	15	41	57	78	17
Phvul.010G002600.1	0	0	0	0	0	0
Phvul.009G146900.1	2773	2281	2890	5048	2310	3265
Phvul.005G089200.1	9	5	15	11	3	10
Phvul.001G032300.1	829	316	683	392	434	434
Phvul.002G139700.1	1	0	0	1	0	1
Phvul.006G185100.1	915	374	759	921	560	404
Phvul.011G127500.1	2608	2264	2643	690	1995	873
Phvul.008G246600.1	5	0	1	1	3	0
Phvul.001G093900.1	55	80	164	177	112	139
Phvul.003G214400.1	366	235	273	389.26	327.98	353
Phvul.003G277400.1	353	209	364	511	526	369
Phvul.006G165400.1	278	176	275	378	225	314
Phvul.003G120800.1	1163	554	1097	1611	1522	1188
Phvul.004G051800.1	0	0	0	0	0	0
Phvul.003G058500.1	0	0	0	1	0	5
Phvul.010G055900.1	231	173	292	397	316	310
Phvul.003G146700.1	2	6	6	8	3	11
Phvul.007G025600.1	60	58	93	132	35	100
Phvul.007G064200.1	85	100	98	192	215	191
Phvul.001G169100.1	27	3	18	21	27	9
Phvul.001G105600.1	902	486	675	835	798	681
Phvul.007G065400.1	27	9	19	31	20	23
Phvul.009G093600.1	757	244	640	307	786.99	523
Phvul.002G145800.1	990	492	818	1221	685	784
Phvul.009G210400.1	0	0	0	0	1	0
Phvul.003G293000.1	5	0	4	2	1	0
Phvul.008G278000.1	0	0	0	1	0	1
Phvul.005G031000.1	597	380	515	585	756	580
Phvul.001G045500.1	741	390	779	930	950	938
Phvul.001G197500.1	414	336	362	632	471	415
Phvul.009G040300.1	22	22	5	10	85	12
Phvul.009G104900.1	58	105	101	96	92	160
Phvul.009G089400.1	2531	960	1263	1182	1611	1091
Phvul.008G097100.1	1749	909	1499	2102	890	900
Phvul.008G083900.1	1117	761	1125	1262	1141	1301
Phvul.005G073600.1	276	39	72	56	89	85
Phvul.001G011800.1	78	55	64	35	27	85
Phvul.011G159700.1	608	422	763	937	841	831
Phvul.008G023900.1	36	20	32	30	22	18
Phvul.003G083000.1	616	344	479	525	499	580
Phvul.011G073500.1	723	425	702	1040	486	475
Phvul.008G029000.1	190	190	156	69	73	126
Phvul.008G277000.1	39	29	110	178	54	86
Phvul.011G200500.1	5	9	29	16	36	22
Phvul.009G215200.1	0	0	0	0	0	0
Phvul.008G154300.1	117	46	96	74	72	100
Phvul.004G131400.1	44	4	5	19	21	11
Phvul.006G020600.1	8	7	8	8	9	7
Phvul.005G078100.1	185	264	523	1127	174	254
Phvul.006G167100.1	88	99	107	207	114	132
Phvul.003G081000.1	0	0	0	0	0	0
Phvul.001G257900.1	10	2	12	8	1	5
Phvul.003G182300.1	0	0	0	0	0	0
Phvul.011G206300.1	118	33	71	60	105	75
Phvul.005G090800.1	2086	2059	2312	3127	1330	1301
Phvul.008G042900.1	0	0	0	0	0	0
Phvul.007G186600.1	86	44	51	57	37	31
Phvul.011G108100.1	0	0	0	0	0	0
Phvul.001G018200.1	51	79	87	135	118	163
Phvul.007G034100.1	23	14	19	10	21	20
Phvul.004G034000.1	7807	5409	7146	10128	5773	5730
Phvul.008G257400.1	0	0	0	0	0	0
Phvul.007G096800.1	1866	1405	1900	2504	2080	1926
Phvul.002G240400.1	0	1	1	2	0	0
Phvul.005G110500.1	571	336	407	643	479	648
Phvul.008G219300.1	572	456	795	1282	811	947
Phvul.010G024200.1	54	53	86	134	87	94
Phvul.007G062900.1	5521	5460	8935	7716	4111	11057
Phvul.007G111500.1	124	27	36	32	18	49
Phvul.006G018300.1	0	0	0	0	0	0
Phvul.005G131600.1	203	158	221	287	176	217
Phvul.002G184400.1	3	1	1	3	2	0
Phvul.010G031900.1	882	1038	1900	2679	890	1231
Phvul.003G262900.1	3489	1194	1707	1965	3022	1616
Phvul.002G115700.1	0	0	0	1	0	0
Phvul.008G006200.1	2607	1284	1804	2448	3303	1904
Phvul.005G019700.1	0	0	0	0	0	0
Phvul.003G207200.1	40	32	34	24	36	32
Phvul.010G028300.1	3	6	14	10	9	9
Phvul.011G089400.1	9	3	4	6	5	31
Phvul.006G096400.1	85	35	57	127	86	53
Phvul.004G045600.1	715	351	542	692	571	670
Phvul.004G044400.1	605	561	639	1089	752	971
Phvul.009G056000.1	40	10	13	7	5	16
Phvul.003G172600.1	0	0	0	0	0	0
Phvul.001G047600.1	991	536	1057	1328	859	937
Phvul.011G040600.1	2230	1168	1582	2233	1626	1701
Phvul.003G096300.1	8	3	23	4	12	11
Phvul.003G135600.1	68	54	79	135	57	107
Phvul.010G041900.1	50	11	32	27	8	12
Phvul.010G162500.1	203	71	128	138	165	108
Phvul.005G082200.1	1220	609	1013	1375	873	915
Phvul.006G200000.1	631	163	286	523	499	246
Phvul.010G143600.1	11487	3474	8330	9415	15384	8955
Phvul.005G008800.1	18	21	49	319	17	44
Phvul.007G255600.1	1311	1913	2102	2078	2059	5295
Phvul.011G181700.1	57	32	97	92	41	94
Phvul.003G057600.1	65	44	46	65	35	57
Phvul.006G009800.1	917	502	767	876	665	770
Phvul.003G174500.1	210	164	241	271	295	362
Phvul.005G146700.1	627	416	667	845	937	723
Phvul.006G017400.1	36	32	53	99	52	61
Phvul.004G039100.1	4	14	11	23	9	10
Phvul.009G147300.1	383	244	389	519	456	418
Phvul.003G292300.1	177	113	240	306	344	391
Phvul.004G013300.1	103	88	204	321	142	188
Phvul.005G162100.1	0	3	9	22	0	6
Phvul.011G044200.1	1549	950	1677	2372	2373	2205
Phvul.007G150000.1	1	1	0	0	3	4
Phvul.007G187800.1	261	294	405	630	754	478
Phvul.008G111500.1	1317	446	889	903	800	781
Phvul.007G003600.1	611	351	524	722	558	543
Phvul.005G078600.1	271	235	566	845	300	343
Phvul.003G120000.1	25808	14272	20032	33743	22358	26430
Phvul.002G291400.1	404	634	769	1486	802	1114
Phvul.002G314700.1	883	698	1132	1113	1013	1501
Phvul.001G218600.1	60	15	37	11	31	19
Phvul.007G044400.1	0	0	0	0	0	0
Phvul.010G104400.1	3	1	2	4	4	1
Phvul.001G074400.1	0	0	0	1	0	0
Phvul.010G063000.1	41	25	63	90	37	34
Phvul.002G179400.1	771	852	541	1450	778	480
Phvul.009G204600.1	0	0	0	0	0	0
Phvul.001G210000.1	0	0	0	0	0	0
Phvul.009G054900.1	24	23	56	102	45	48
Phvul.007G138100.1	1	1	0	0	0	0
Phvul.001G001600.1	391	316	426	631	647	488
Phvul.007G227400.1	2235	2023	2221	2469	1595	2616
Phvul.005G050900.1	236	134	162	244	338	284
Phvul.009G005400.1	2	0	0	0	0	2
Phvul.008G154000.1	2900	1882	2611	4028	3150	3212
Phvul.003G212200.1	193	28	68	63	38	61
Phvul.006G121000.1	1331	1006	1401	1737	1484	1323
Phvul.005G062000.1	37	24	44	7	10	0
Phvul.006G053100.1	30	10	8	23	24	29
Phvul.007G185500.1	129	81	92	98	127	116
Phvul.008G023100.1	0	0	0	0	0	0
Phvul.005G165100.1	932	901	1221	1730	1112	1241
Phvul.007G040900.1	66	88	249	547	38	136
Phvul.006G033200.1	0	0	0	1	0	0
Phvul.001G128800.1	15	13	5	45	12	0
Phvul.006G002500.1	843	506	980	1160	938	889.99
Phvul.010G099800.1	5485	4226	5486	7758	7116	7566
Phvul.008G123600.1	62	88	115	197	99	145
Phvul.003G194700.1	1577	1280	1819	2618	1906	1939
Phvul.006G097800.1	849	559	884	1251	942	941
Phvul.003G032200.1	32	23	30	86	44	63
Phvul.006G072600.1	917	1030	1295	2042	1633	1670
Phvul.005G101300.1	0	0	3	1	0	0
Phvul.001G076000.1	2	3	6	6	6	5
Phvul.002G206000.1	0	1	0	2	4	4
Phvul.008G050500.1	5	2	3	2	1	2
Phvul.003G189000.1	24	52	47	92	34	55
Phvul.010G013500.1	1	0	2	0	0	0
Phvul.002G329900.1	415	325	378	579	457	439
Phvul.003G049300.1	788	597	916	1377	907	1199
Phvul.011G180800.1	6	0	2	7	2	5
Phvul.004G067100.1	1	4	3	2	5	3
Phvul.010G016000.1	413	1506	1345	2469	935	1746
Phvul.003G228600.1	1618	583	1127	1600	1337	1031
Phvul.001G181900.1	159	102	189	230	195	200
Phvul.006G077900.1	0	0	0	0	0	1
Phvul.005G165500.1	0	0	0	0	1	1
Phvul.002G325900.1	759	1023	1910	2047	1171	2617
Phvul.004G082600.1	11272	4776	7238	10385	11870	8738
Phvul.005G173000.1	83	118	152	16	103	263
Phvul.001G198700.1	196	156	155	225	289	169
Phvul.008G261200.1	76	42	53	103	7	33
[truncated: 25,198 more rows]
