# Supplementary material for: RNAseq Analysis of Endornavirus-Infected vs. Endornavirus-Free Common Bean (Phaseolus vulgaris) Cultivar Black Turtle Soup
Source: Front Microbiol. 2016 Nov 29;7:1905. doi: 10.3389/fmicb.2016.01905 (PMC5126043; doi:10.3389/fmicb.2016.01905)
Supplement: Supplementary file 6 [file DataSheet4.XLSX]

## Sheet: common_bean_genes.BTS_minus_vs_
common bean gene id	logFC	PValue	FDR
Phvul.007G051000.1	7.48584	7.84e-24	1.89e-19
Phvul.008G241700.1	4.09821	6.96e-20	8.41e-16
Phvul.009G255400.1	8.87405	2.99e-15	2.41e-11
Phvul.007G050900.1	5.84684	1.93e-14	1.16e-10
Phvul.005G160800.1	-4.15954	1.51e-10	7.29e-07
Phvul.005G084700.1	-4.44925	2.43e-10	9.79e-07
Phvul.009G122800.1	3.65165	5.24e-10	1.63e-06
Phvul.008G279800.1	2.543	5.4e-10	1.63e-06
Phvul.009G200900.1	-1.70851	1.58e-09	4.25e-06
Phvul.008G257200.1	-2.37298	3.96e-09	9.57e-06
Phvul.008G227100.1	6.91354	9.05e-09	1.99e-05
Phvul.008G237400.1	-3.08356	3.56e-08	7.17e-05
Phvul.009G160600.1	-2.78907	7.33e-08	0.000136199
Phvul.005G053400.1	8.55453	1.16e-07	0.000200351
Phvul.007G052900.1	-1.89228	1.72e-07	0.000276714
Phvul.006G065300.1	-2.21053	1.94e-07	0.000293045
Phvul.001G083000.1	-2.66594	2.11e-07	0.000300155
Phvul.006G174000.1	6.59561	7.05e-07	0.000946787
Phvul.005G053500.1	9.09745	8.58e-07	0.0010908
Phvul.005G053600.1	9.03294	1.1e-06	0.0013339
Phvul.004G054800.1	8.24355	1.22e-06	0.00140845
Phvul.003G131400.1	-3.57658	1.46e-06	0.0016064
Phvul.005G181300.1	-3.80471	1.7e-06	0.00170373
Phvul.008G029400.1	2.36192	1.72e-06	0.00170373
Phvul.009G242700.1	-1.28459	1.76e-06	0.00170373
Phvul.008G277600.1	1.86297	1.87e-06	0.00174248
Phvul.009G111800.1	2.99412	2.26e-06	0.00202241
Phvul.005G077000.1	2.63471	2.42e-06	0.00208786
Phvul.008G227000.1	2.98951	2.51e-06	0.00208786
Phvul.010G073800.1	-1.30362	2.66e-06	0.00214601
Phvul.001G242100.1	-2.60493	2.86e-06	0.00223106
Phvul.006G064100.1	-1.53573	3.25e-06	0.0024352
Phvul.008G271700.1	-2.97279	3.33e-06	0.0024352
Phvul.005G080500.1	8.44509	4.66e-06	0.00331057
Phvul.008G279600.1	1.24769	5.26e-06	0.00363287
Phvul.002G326700.1	-2.07968	5.43e-06	0.0036425
Phvul.009G008100.1	-1.58962	6.06e-06	0.00396038
Phvul.005G047100.1	8.17717	8.25e-06	0.00515206
Phvul.007G150700.1	-1.92589	8.31e-06	0.00515206
Phvul.001G155100.1	1.72786	8.99e-06	0.0054295
Phvul.007G051600.1	1.7657	9.78e-06	0.00576294
Phvul.007G147900.1	-1.58121	1.11e-05	0.00639244
Phvul.006G188500.1	4.19818	1.23e-05	0.00693615
Phvul.003G140800.1	2.17874	1.39e-05	0.00762719
Phvul.002G211800.1	-2.25327	1.43e-05	0.00765844
Phvul.003G123500.1	-1.34499	1.55e-05	0.00811971
Phvul.006G200600.1	1.8607	1.7e-05	0.00849558
Phvul.008G237500.1	-3.07941	1.7e-05	0.00849558
Phvul.004G097800.1	-5.43493	1.78e-05	0.00849558
Phvul.011G037100.1	5.95027	1.8e-05	0.00849558
Phvul.L004800.1	2.08113	1.81e-05	0.00849558
Phvul.007G049100.1	1.39618	1.88e-05	0.00849558
Phvul.005G002400.1	-1.96082	1.89e-05	0.00849558
Phvul.L006900.1	6.73445	1.9e-05	0.00849558
Phvul.008G081200.1	-1.32496	2.26e-05	0.00993603
Phvul.002G170300.1	1.9557	2.37e-05	0.0102111
Phvul.008G277100.1	3.41099	2.43e-05	0.0102885
Phvul.003G136900.1	-2.2283	2.83e-05	0.0117742
Phvul.006G156100.1	3.23113	2.93e-05	0.0120122
Phvul.005G062000.1	-2.8949	3.3e-05	0.0132997
Phvul.006G000300.1	1.67252	3.36e-05	0.0133179
Phvul.004G012800.1	3.12677	3.7e-05	0.0144244
Phvul.007G121100.1	-1.48402	3.76e-05	0.0144352
Phvul.009G222700.1	-1.37814	3.93e-05	0.0148459
Phvul.008G280300.1	-1.44429	4.1e-05	0.0150956
Phvul.003G154600.1	-1.57443	4.12e-05	0.0150956
Phvul.007G078600.1	-2.16759	4.55e-05	0.0162303
Phvul.005G108200.1	-1.91777	4.57e-05	0.0162303
Phvul.008G048400.1	-1.73624	4.74e-05	0.0165747
Phvul.008G239900.1	-1.19278	4.8e-05	0.0165747
Phvul.004G171700.1	-1.39135	4.91e-05	0.0167069
Phvul.010G156300.1	-1.41674	5.12e-05	0.017181
Phvul.009G008200.1	-1.97328	5.24e-05	0.0173429
Phvul.004G079500.1	-1.8749	5.52e-05	0.0178065
Phvul.001G260600.1	1.10317	5.53e-05	0.0178065
Phvul.011G056500.1	-1.36873	5.91e-05	0.0187873
Phvul.001G101400.1	-1.73708	6.35e-05	0.019921
Phvul.008G290100.1	-1.25803	6.95e-05	0.0214056
Phvul.001G174000.1	-1.54788	7e-05	0.0214056
Phvul.006G147900.1	-1.05335	7.55e-05	0.0227309
Phvul.009G123900.1	-2.91441	7.62e-05	0.0227309
Phvul.003G223600.1	2.35897	7.89e-05	0.0232563
Phvul.003G238700.1	-1.95475	8.05e-05	0.0234491
Phvul.008G257100.1	-1.77859	8.35e-05	0.0240167
Phvul.007G036500.1	1.34931	8.72e-05	0.0247889
Phvul.002G084500.1	-1.4187	9.14e-05	0.025096
Phvul.011G148900.1	-1.59788	9.16e-05	0.025096
Phvul.006G140300.1	-1.63433	9.2e-05	0.025096
Phvul.005G046600.1	4.59336	9.24e-05	0.025096
Phvul.008G276200.1	2.17488	0.000101552	0.0272366
Phvul.004G051600.1	-1.19127	0.000102554	0.0272366
Phvul.008G108300.1	-0.966184	0.000108677	0.0285489
Phvul.007G021100.1	-2.56697	0.000113191	0.0292646
Phvul.009G258500.1	-1.4412	0.000113823	0.0292646
Phvul.006G185900.1	-1.64266	0.000116684	0.0296844
Phvul.002G140400.1	-1.33841	0.000120802	0.030412
Phvul.003G261900.1	-1.70655	0.00012354	0.0307807
Phvul.003G143900.1	1.07547	0.000128824	0.0317696
Phvul.011G186600.1	-1.64925	0.000141162	0.0344606
Phvul.006G139000.1	-2.31411	0.000142769	0.0345045
Phvul.008G100500.1	-1.39328	0.000147817	0.0353708
Phvul.004G123100.1	-1.20098	0.000150984	0.0356339
Phvul.004G076100.1	-3.76949	0.000151866	0.0356339
Phvul.009G256600.1	-1.58894	0.000156818	0.0359932
Phvul.008G288600.1	-1.29338	0.000157788	0.0359932
Phvul.007G214200.1	-1.20312	0.000157865	0.0359932
Phvul.008G032200.1	1.88371	0.000163768	0.03699
Phvul.009G090100.1	-1.06784	0.000167724	0.0375328
Phvul.007G106300.1	-1.3506	0.000179823	0.0395125
Phvul.001G158000.1	3.07372	0.00018076	0.0395125
Phvul.004G054900.1	6.72971	0.000182002	0.0395125
Phvul.005G015900.1	-2.8589	0.00018311	0.0395125
Phvul.004G150700.1	5.04646	0.000185243	0.039619
Phvul.010G065600.1	-1.90362	0.000186978	0.0396393
Phvul.008G100600.1	-1.54522	0.000189406	0.0397222
Phvul.003G024400.1	-1.68696	0.000190656	0.0397222
Phvul.003G147700.1	-2.51816	0.000193079	0.0398833
Phvul.009G152200.1	-1.28058	0.000196666	0.0401394
Phvul.011G089800.1	1.54489	0.000197641	0.0401394
Phvul.004G123200.1	1.07441	0.000201284	0.040378
Phvul.008G030300.1	1.10723	0.000202297	0.040378
Phvul.008G164000.1	-4.11322	0.000203828	0.040378
Phvul.005G122600.1	-2.26397	0.000205847	0.0404464
Phvul.005G131000.1	-1.17639	0.000211688	0.0412587
Phvul.010G049600.1	-1.17094	0.000215094	0.0415871
Phvul.006G204500.1	-2.89183	0.000220025	0.0419872
Phvul.011G100800.1	-2.63953	0.000220638	0.0419872
Phvul.008G219700.1	-1.54254	0.000224575	0.0424026
Phvul.010G139800.1	-1.3827	0.000233592	0.0437632
Phvul.006G178300.1	-2.46683	0.000238705	0.0443771
Phvul.005G108300.1	-1.56328	0.000242782	0.0447904
Phvul.006G151100.1	1.2271	0.000247167	0.0452541
Phvul.003G194000.1	-1.52549	0.000254951	0.0463283
Phvul.005G069700.1	2.1068	0.00028369	0.0511658
Phvul.008G073700.1	-2.05701	0.000288795	0.0517007
Phvul.001G243300.1	1.84387	0.000296031	0.0526064
Phvul.005G045400.1	-0.967673	0.000300345	0.0529835
Phvul.011G001400.1	1.36686	0.00030568	0.0533129
Phvul.007G017500.1	-0.998434	0.000307997	0.0533129
Phvul.008G225600.1	-2.10722	0.00030883	0.0533129
Phvul.009G206300.1	1.20103	0.000316656	0.0542762
Phvul.010G147800.1	-1.81983	0.000328042	0.0556557
Phvul.008G213200.1	-1.114	0.000329613	0.0556557
Phvul.010G162600.1	-1.35815	0.00033196	0.0556557
Phvul.002G277500.1	1.59454	0.000333916	0.0556557
Phvul.004G009200.1	1.68154	0.000361836	0.0594536
Phvul.008G001000.1	1.00894	0.000364887	0.0594536
Phvul.008G153300.1	-1.49819	0.000365908	0.0594536
Phvul.010G066500.1	-1.76653	0.000366542	0.0594536
Phvul.011G095700.1	2.62914	0.000372242	0.0599757
Phvul.003G123600.1	-1.11902	0.000385557	0.0612024
Phvul.002G031600.1	-1.51278	0.000386094	0.0612024
Phvul.009G075400.1	-1.77861	0.000389281	0.0612024
Phvul.010G160900.1	-1.11439	0.000389985	0.0612024
Phvul.009G129900.1	-1.13024	0.000396234	0.0616255
Phvul.009G237100.1	2.67162	0.000397781	0.0616255
Phvul.008G256900.1	-1.4862	0.000409564	0.0630468
Phvul.005G160400.1	-2.11094	0.000415415	0.0635427
Phvul.010G080300.1	-4.43841	0.000419875	0.063821
Phvul.010G023700.1	-1.48073	0.00044207	0.0654616
Phvul.008G271000.1	-1.04445	0.000444391	0.0654616
Phvul.003G251100.1	1.62837	0.000444483	0.0654616
Phvul.006G172800.1	-2.1094	0.000444863	0.0654616
Phvul.008G012300.1	3.83903	0.000445296	0.0654616
Phvul.005G005400.1	-2.03508	0.000447732	0.0654616
Phvul.006G034900.1	-1.62599	0.000450698	0.0654616
Phvul.009G128100.1	1.79836	0.000452395	0.0654616
Phvul.009G182800.1	1.20018	0.000455046	0.0654616
Phvul.006G183900.1	-1.94624	0.000458032	0.0655013
Phvul.001G203500.1	2.82299	0.000462641	0.0655478
Phvul.011G206100.1	-2.2363	0.000464634	0.0655478
Phvul.001G247500.1	-1.41394	0.000468867	0.0655478
Phvul.007G088200.1	-1.22446	0.000469206	0.0655478
Phvul.005G091600.1	-1.12834	0.000473686	0.0657933
Phvul.007G091400.1	-1.08224	0.000492822	0.0676931
Phvul.005G068300.1	6.33449	0.000492965	0.0676931
Phvul.008G030700.1	2.01155	0.000505623	0.0687579
Phvul.005G034000.1	0.945947	0.00050641	0.0687579
Phvul.011G142600.1	-1.04295	0.000511206	0.0690214
Phvul.002G031700.1	-1.55316	0.000517286	0.0694255
Phvul.005G132300.1	1.556	0.000526726	0.0694255
Phvul.007G207800.1	-1.10323	0.000527523	0.0694255
Phvul.006G065800.1	-1.14568	0.000527843	0.0694255
Phvul.008G020700.1	2.8831	0.000528562	0.0694255
Phvul.010G126700.1	1.04333	0.000538513	0.0703501
Phvul.005G102500.1	-2.04268	0.000543768	0.0706547
Phvul.002G206500.1	-0.973232	0.00056068	0.0721567
Phvul.011G127500.1	-1.37333	0.000561299	0.0721567
Phvul.001G052300.1	-2.2294	0.000566303	0.0724148
Phvul.007G048700.1	1.63791	0.000578332	0.0735639
Phvul.011G059500.1	-0.912148	0.000594672	0.0752462
Phvul.009G103000.1	-2.45057	0.000659913	0.0830665
Phvul.008G243400.1	0.926048	0.000667292	0.0835602
Phvul.L011300.1	1.66229	0.000671289	0.0836273
Phvul.005G074500.1	2.77443	0.000680331	0.0838852
Phvul.010G041700.1	-1.02429	0.000682511	0.0838852
Phvul.004G121900.1	-1.70766	0.000683772	0.0838852
Phvul.008G269200.1	-1.84214	0.000693057	0.084595
Phvul.002G298900.1	-1.78584	0.000700164	0.0850329
Phvul.004G106700.1	-1.78053	0.000718021	0.0867657
Phvul.002G195600.1	1.26671	0.000737632	0.088692
Phvul.008G147900.1	-1.02466	0.000742414	0.088825
Phvul.008G235000.1	0.92181	0.000757941	0.090236
Phvul.005G091200.1	-1.09825	0.000768169	0.0910054
Phvul.001G073300.1	-1.66453	0.000780154	0.0919745
Phvul.008G275500.1	1.21278	0.000796875	0.0934216
Phvul.005G039100.1	-1.69087	0.00080016	0.0934216
Phvul.005G008400.1	1.30336	0.000823645	0.0954632
Phvul.002G077300.1	-1.47281	0.000825547	0.0954632
Phvul.008G185800.1	-3.93647	0.000849923	0.097814
Phvul.009G127000.1	1.25911	0.000878051	0.100362
Phvul.003G086100.1	-1.03104	0.000880366	0.100362
Phvul.005G061200.1	2.47019	0.00090665	0.102873
Phvul.003G072800.1	1.49603	0.000912742	0.102916
Phvul.009G220700.1	1.58337	0.00091555	0.102916
Phvul.003G167600.1	-1.17876	0.000927911	0.103348
Phvul.008G106400.1	-1.20106	0.000927945	0.103348
Phvul.010G074600.1	-1.61695	0.000958694	0.106283
Phvul.002G194800.1	-1.11453	0.000968489	0.106459
Phvul.005G030100.1	-3.69362	0.000969095	0.106459
Phvul.009G124100.1	-0.937176	0.000989176	0.108174
Phvul.008G229200.1	1.33795	0.0010159	0.110159
Phvul.005G111100.1	1.6657	0.00101645	0.110159
Phvul.008G107500.1	2.90105	0.00102107	0.110166
Phvul.001G205400.1	-1.15426	0.0010327	0.110514
Phvul.007G036200.1	0.865406	0.00103344	0.110514
Phvul.008G260500.1	-1.58474	0.00105107	0.111858
Phvul.009G236800.1	-1.02017	0.00105526	0.111858
Phvul.002G283000.1	-0.959252	0.00106361	0.11225
Phvul.008G278900.1	-1.29495	0.00108832	0.113496
Phvul.004G009700.1	1.52181	0.00108949	0.113496
Phvul.003G184000.1	1.19162	0.0010895	0.113496
Phvul.003G123400.1	-0.855134	0.00111672	0.11577
Phvul.006G085800.1	-1.26439	0.00112091	0.11577
Phvul.002G169000.1	-1.7284	0.00113744	0.116978
Phvul.003G241300.1	-1.39435	0.00118152	0.120554
Phvul.006G202200.1	3.62162	0.0011822	0.120554
Phvul.008G031200.1	1.0174	0.00119885	0.121537
Phvul.004G154400.1	1.03052	0.00120189	0.121537
Phvul.001G112100.1	1.41382	0.0012251	0.123368
Phvul.007G135800.1	3.08223	0.00123408	0.123756
Phvul.006G204000.1	-2.27516	0.00125724	0.125086
Phvul.007G112400.1	1.91874	0.00125769	0.125086
Phvul.009G087700.1	1.65913	0.00128358	0.127137
Phvul.009G205100.1	-1.07011	0.00129546	0.127509
Phvul.009G255500.1	5.24268	0.00129788	0.127509
Phvul.001G046900.1	1.58739	0.00131323	0.128495
Phvul.002G254500.1	1.02572	0.00134699	0.131028
Phvul.011G090500.1	-1.12221	0.0013521	0.131028
Phvul.003G247700.1	-1.50052	0.00135539	0.131028
Phvul.006G125800.1	-1.15189	0.00138722	0.133571
Phvul.004G083200.1	-1.30074	0.00140316	0.134214
Phvul.003G209200.1	-1.06856	0.0014066	0.134214
Phvul.007G216700.1	-2.15399	0.00141567	0.134214
Phvul.003G120100.1	-1.93955	0.00141611	0.134214
Phvul.003G238600.1	-1.12036	0.00142893	0.134717
Phvul.010G153100.1	-1.64696	0.00143257	0.134717
Phvul.009G148800.1	-1.27777	0.00145699	0.136483
Phvul.001G246700.1	-1.49526	0.0014632	0.136535
Phvul.007G104200.1	-1.84327	0.00151637	0.140345
Phvul.008G278800.1	-2.24572	0.00151901	0.140345
Phvul.008G107300.1	-0.796047	0.00152145	0.140345
Phvul.002G223300.1	-1.00158	0.00153596	0.141145
Phvul.006G067600.1	-1.37236	0.00157293	0.143995
Phvul.003G260100.1	0.8675	0.00159687	0.145168
Phvul.009G086500.1	-0.960636	0.00159776	0.145168
Phvul.004G174800.1	-1.40856	0.00160611	0.14538
Phvul.009G032100.1	-1.88554	0.00162333	0.146266
Phvul.003G076400.1	-1.14954	0.00162801	0.146266
Phvul.002G229200.1	-1.24461	0.00164101	0.146373
Phvul.010G141400.1	1.00667	0.00164634	0.146373
Phvul.003G216100.1	1.02616	0.00164736	0.146373
Phvul.005G009100.1	-0.976289	0.00166081	0.147028
Phvul.004G024600.1	-1.37131	0.00166943	0.147251
Phvul.006G053500.1	1.05452	0.00167785	0.147456
Phvul.011G156800.1	-1.63091	0.00174013	0.152375
Phvul.008G276500.1	1.94461	0.00177009	0.154439
Phvul.008G287500.1	-1.27029	0.00181282	0.157134
Phvul.001G151500.1	4.08512	0.00181528	0.157134
Phvul.007G038100.1	-1.36322	0.00183176	0.157134
Phvul.006G177800.1	-1.53599	0.00183278	0.157134
Phvul.009G168200.1	-0.800374	0.00183349	0.157134
Phvul.005G078900.1	1.11225	0.00185779	0.158126
Phvul.002G318800.1	-1.4724	0.00185815	0.158126
Phvul.011G012800.1	-0.913729	0.00187045	0.158614
Phvul.010G049400.1	-0.799849	0.00189756	0.160351
Phvul.008G215900.1	-0.853845	0.00192726	0.162293
Phvul.006G198600.1	1.15013	0.00193587	0.162383
Phvul.008G239800.1	-1.18639	0.00194177	0.162383
Phvul.009G145900.1	-2.93881	0.00199163	0.165502
Phvul.007G257300.1	5.14276	0.00199276	0.165502
Phvul.005G048600.1	5.42637	0.00203684	0.167483
Phvul.003G128900.1	-1.30433	0.00203911	0.167483
Phvul.008G093800.1	2.62549	0.00204123	0.167483
Phvul.008G005200.1	0.860625	0.0020477	0.167483
Phvul.002G312300.1	-0.843369	0.00205489	0.167483
Phvul.002G099600.1	0.846356	0.0020582	0.167483
Phvul.010G103800.1	1.10256	0.00206758	0.167682
Phvul.001G012000.1	-1.12628	0.00208494	0.168525
Phvul.007G110300.1	-1.43798	0.00212229	0.170971
Phvul.002G313100.1	-2.53536	0.00213345	0.171276
Phvul.001G012300.1	-1.38462	0.00214024	0.171276
Phvul.010G089600.1	1.49122	0.00216773	0.172632
Phvul.001G093300.1	-1.61828	0.00217147	0.172632
Phvul.005G115800.1	1.51253	0.00219317	0.173785
Phvul.005G046900.1	2.61386	0.00222057	0.175382
Phvul.009G225400.1	-1.38681	0.00225991	0.177908
Phvul.004G151100.1	-1.24225	0.00229156	0.179371
Phvul.002G170800.1	1.12001	0.00230329	0.179371
Phvul.008G183500.1	-1.76447	0.00230982	0.179371
Phvul.007G061800.1	-2.19696	0.0023154	0.179371
Phvul.001G255500.1	1.20609	0.00231561	0.179371
Phvul.003G286100.1	-1.57687	0.00234683	0.181208
Phvul.008G029000.1	-1.35013	0.00237478	0.182588
Phvul.001G183100.1	-1.50117	0.00238696	0.182588
Phvul.002G012300.1	-1.01299	0.00239249	0.182588
Phvul.010G062200.1	-1.66973	0.00239492	0.182588
Phvul.009G105600.1	-0.902378	0.00242731	0.184476
Phvul.005G005500.1	-2.01403	0.00245332	0.185737
Phvul.010G112800.1	-1.06959	0.00245928	0.185737
Phvul.011G004400.1	-1.14093	0.0025066	0.188721
Phvul.007G048100.1	3.76711	0.00251977	0.189124
Phvul.002G096000.1	-1.15701	0.00253142	0.189325
Phvul.008G279500.1	1.99533	0.00253813	0.189325
Phvul.003G207500.1	3.09484	0.00254662	0.189374
Phvul.004G142800.1	-0.935647	0.00255856	0.189679
Phvul.L008300.1	0.875261	0.00260392	0.192451
Phvul.009G128300.1	-0.829547	0.00262595	0.193487
Phvul.009G013600.1	-1.24615	0.00263474	0.193545
Phvul.003G151700.1	1.57081	0.00266958	0.194479
Phvul.008G167100.1	-2.26425	0.00267133	0.194479
Phvul.003G073900.1	-5.11074	0.0026716	0.194479
Phvul.006G139800.1	1.73542	0.00272174	0.197
Phvul.001G229500.1	-0.767057	0.00272252	0.197
Phvul.009G053800.1	-1.05059	0.00274507	0.198038
Phvul.008G007500.1	-0.949791	0.00276973	0.199223
Phvul.006G203400.1	0.90033	0.00278817	0.199906
Phvul.005G135200.1	1.29937	0.00279577	0.199906
Phvul.001G035600.1	0.988452	0.00284194	0.202417
Phvul.008G000600.1	-0.90851	0.00284967	0.202417
Phvul.007G076300.1	1.03135	0.00285602	0.202417
Phvul.009G004200.1	-2.12851	0.00288062	0.203372
Phvul.006G158800.1	-1.92838	0.00288631	0.203372
Phvul.008G257000.1	-1.59201	0.00290977	0.204428
Phvul.003G169700.1	1.07782	0.00293248	0.205426
Phvul.006G069300.1	2.28203	0.00297565	0.207848
Phvul.011G212100.1	-1.96509	0.00299649	0.208701
Phvul.005G006000.1	1.38975	0.00304851	0.210093
Phvul.007G083500.1	-0.932598	0.00304993	0.210093
Phvul.003G213200.1	0.897263	0.00305962	0.210093
Phvul.005G123900.1	-0.804285	0.00306484	0.210093
Phvul.005G086100.1	4.06695	0.00306739	0.210093
Phvul.005G039200.1	-1.14541	0.00306863	0.210093
Phvul.008G100400.1	-1.19237	0.00308867	0.210094
Phvul.011G055600.1	1.35865	0.00310043	0.210094
Phvul.011G045800.1	-1.60732	0.00310331	0.210094
Phvul.004G035700.1	-1.2511	0.00310343	0.210094
Phvul.002G052800.1	-0.904753	0.00313334	0.211051
Phvul.006G035000.1	-1.31644	0.00313503	0.211051
Phvul.006G064500.1	-0.832377	0.00314886	0.211239
Phvul.001G140600.1	-1.69063	0.00315903	0.211239
Phvul.003G209600.1	-0.855453	0.00317308	0.211239
Phvul.009G262500.1	-1.26768	0.00318298	0.211239
Phvul.008G177100.1	-2.43674	0.00318336	0.211239
Phvul.002G211000.1	-1.67573	0.00319052	0.211239
Phvul.011G024400.1	-1.31324	0.00320959	0.211239
Phvul.011G045100.1	-0.982023	0.00321473	0.211239
Phvul.011G077400.1	-1.42343	0.00321648	0.211239
Phvul.006G063800.1	-1.05716	0.00322742	0.211383
Phvul.008G032100.1	1.76566	0.00325563	0.212654
Phvul.003G061700.1	-1.06962	0.00326913	0.212961
Phvul.007G117100.1	-1.53591	0.00328104	0.213161
Phvul.008G166500.1	-1.29873	0.00330789	0.21433
Phvul.001G185400.1	-1.12043	0.00333717	0.215303
Phvul.009G151500.1	-1.18668	0.00334073	0.215303
Phvul.009G220500.1	-1.30396	0.00339237	0.21805
Phvul.007G052500.1	1.31278	0.00342613	0.219636
Phvul.007G026800.1	-2.38262	0.00346913	0.221582
Phvul.008G185200.1	-1.27874	0.00347483	0.221582
Phvul.002G050000.1	2.52424	0.00348779	0.221824
Phvul.004G163900.1	-1.21256	0.00350042	0.221922
Phvul.009G209700.1	0.751805	0.00351241	0.221922
Phvul.003G123900.1	-0.919037	0.00351689	0.221922
Phvul.007G048800.1	1.53017	0.00353842	0.22262
Phvul.011G034800.1	1.72875	0.00354637	0.22262
Phvul.004G154200.1	-0.804474	0.00358939	0.224736
Phvul.008G231100.1	-0.943838	0.0036013	0.2249
Phvul.007G063900.1	-0.805156	0.00361522	0.225187
Phvul.011G183700.1	0.722286	0.00365659	0.227179
Phvul.005G088100.1	1.34443	0.00368943	0.228162
Phvul.006G177700.1	-0.840353	0.00369454	0.228162
Phvul.008G038600.1	-1.81809	0.00370074	0.228162
Phvul.004G133000.1	-1.43196	0.00377307	0.231201
Phvul.007G212500.1	0.750291	0.0037877	0.231201
Phvul.008G075900.1	-2.25794	0.00378848	0.231201
Phvul.003G036200.1	0.80556	0.00379401	0.231201
Phvul.004G024500.1	1.39877	0.00379787	0.231201
Phvul.008G178000.1	0.871408	0.00383043	0.232597
Phvul.006G149200.1	1.1158	0.00385366	0.233422
Phvul.005G000700.1	-1.35842	0.0039074	0.235648
Phvul.004G163300.1	-0.884061	0.00391631	0.235648
Phvul.011G138600.1	-1.78606	0.00392599	0.235648
Phvul.006G173900.1	-2.33846	0.00393896	0.235648
Phvul.006G144900.1	-0.816473	0.00395345	0.235648
Phvul.004G174600.1	-0.870292	0.00395797	0.235648
Phvul.003G296500.1	0.728763	0.00395867	0.235648
Phvul.007G045400.1	-2.21908	0.00400942	0.238083
Phvul.006G188300.1	1.05258	0.00402913	0.238154
Phvul.008G188900.1	1.1908	0.00403033	0.238154
Phvul.003G150600.1	-1.49566	0.00411821	0.242753
Phvul.007G215100.1	-1.82809	0.00413416	0.2431
Phvul.003G127700.1	-3.77349	0.00415278	0.243296
Phvul.008G282400.1	-1.22085	0.00416765	0.243296
Phvul.001G021700.1	1.91243	0.00417225	0.243296
Phvul.003G270600.1	-3.60729	0.00417774	0.243296
Phvul.009G002500.1	0.947956	0.00424483	0.246008
Phvul.003G217800.1	0.81986	0.00424947	0.246008
Phvul.002G235700.1	-1.42821	0.00425596	0.246008
Phvul.010G048100.1	-0.98674	0.00426504	0.246008
Phvul.005G048500.1	1.23558	0.00428947	0.246828
Phvul.001G141500.1	-1.63644	0.00434354	0.249346
Phvul.009G226200.1	1.65447	0.00436261	0.249847
Phvul.006G145300.1	-1.20405	0.00439274	0.25088
Phvul.005G026100.1	3.34822	0.00441149	0.25088
Phvul.010G058300.1	-0.810448	0.00441694	0.25088
Phvul.005G037900.1	-2.06868	0.00442216	0.25088
Phvul.003G022100.1	-1.53429	0.00447135	0.252546
Phvul.007G205900.1	0.927845	0.00447242	0.252546
Phvul.011G014200.1	0.965498	0.00448816	0.252843
Phvul.010G133600.1	-1.00582	0.00452495	0.253959
Phvul.007G014300.1	0.950572	0.00453374	0.253959
Phvul.006G162700.1	-0.951414	0.00453949	0.253959
Phvul.001G085200.1	-1.31236	0.00458058	0.255666
Phvul.003G001800.1	-2.32597	0.00465458	0.259198
Phvul.003G013500.1	-1.22031	0.00466651	0.259265
Phvul.008G196700.1	-3.115	0.0046975	0.260388
Phvul.010G156200.1	0.851202	0.00473115	0.261012
Phvul.002G297200.1	-1.95253	0.00473883	0.261012
Phvul.009G239600.1	3.41068	0.00475229	0.261012
Phvul.006G182500.1	-1.09689	0.00475629	0.261012
Phvul.010G118400.1	-1.53138	0.00476275	0.261012
Phvul.011G130500.1	-1.00278	0.00477413	0.261044
Phvul.008G167300.1	1.03583	0.00483309	0.263671
Phvul.004G010000.1	1.61013	0.00485134	0.26407
Phvul.001G079400.1	2.38682	0.00487767	0.264907
Phvul.009G014200.1	-3.12279	0.00491833	0.265
Phvul.011G014000.1	1.64876	0.00492037	0.265
Phvul.010G005500.1	-1.90485	0.00492064	0.265
Phvul.008G271300.1	0.72157	0.00492816	0.265
Phvul.001G037900.1	-1.02113	0.00493421	0.265
Phvul.005G117900.1	2.10058	0.00497596	0.26575
Phvul.009G088800.1	1.05132	0.00498046	0.26575
Phvul.011G214300.1	-1.49835	0.00498117	0.26575
Phvul.009G256700.1	-1.80454	0.00500225	0.266287
Phvul.008G233300.1	-0.957157	0.00504743	0.268102
Phvul.007G073400.1	-1.03794	0.00508428	0.269467
Phvul.007G170100.1	-1.21344	0.00515533	0.272635
Phvul.L008900.1	2.16903	0.00518956	0.273845
Phvul.006G192100.1	1.01202	0.00521839	0.274767
Phvul.003G117500.1	3.72931	0.00523673	0.275064
Phvul.010G034400.1	1.30108	0.00524679	0.275064
Phvul.010G151000.1	-1.21671	0.00526523	0.275433
Phvul.006G177200.1	-1.62128	0.00532621	0.277838
Phvul.007G280600.1	-0.869712	0.0053342	0.277838
Phvul.008G279000.1	-0.820779	0.00537811	0.277887
Phvul.001G154700.1	0.982039	0.00538063	0.277887
Phvul.003G253200.1	-1.19914	0.00538394	0.277887
Phvul.009G169000.1	-1.15439	0.00540115	0.277887
Phvul.L004500.1	-1.1438	0.00540346	0.277887
Phvul.004G032200.1	1.47786	0.00540413	0.277887
Phvul.007G046700.1	-2.90804	0.00548998	0.281394
Phvul.002G148500.1	-0.784412	0.00549562	0.281394
Phvul.002G058200.1	-0.760077	0.00550813	0.281439
Phvul.003G005600.1	0.84327	0.00553876	0.282407
Phvul.007G021300.1	-1.40451	0.00555293	0.282533
Phvul.002G005300.1	0.719061	0.00556654	0.28263
Phvul.003G229500.1	-0.901177	0.00560355	0.283913
Phvul.002G293000.1	1.47788	0.00573367	0.289898
Phvul.007G110600.1	-1.13309	0.0057863	0.291949
Phvul.002G029000.1	0.979032	0.00591195	0.297667
Phvul.001G217900.1	-1.08285	0.0059516	0.29904
Phvul.007G185200.1	-0.889068	0.00600559	0.301127
Phvul.006G187300.1	0.992089	0.00612319	0.305761
Phvul.007G056600.1	-1.25907	0.00612332	0.305761
Phvul.010G112400.1	-0.866448	0.00617161	0.307537
Phvul.001G133100.1	2.99497	0.00621793	0.307803
Phvul.006G094100.1	-1.20982	0.00622331	0.307803
Phvul.001G021800.1	-1.22842	0.00622561	0.307803
Phvul.002G267800.1	1.79845	0.00623263	0.307803
Phvul.005G001400.1	-1.18603	0.00624064	0.307803
Phvul.002G146200.1	-0.965342	0.00626846	0.308219
Phvul.010G088000.1	1.77935	0.00628456	0.308219
Phvul.009G222100.1	1.15109	0.00630149	0.308219
Phvul.002G263900.1	-0.837223	0.00630279	0.308219
Phvul.001G054400.1	-0.777894	0.00631284	0.308219
Phvul.011G076500.1	0.83883	0.00632675	0.308276
Phvul.007G054400.1	-1.26552	0.00634477	0.308532
Phvul.002G016800.1	-0.714453	0.00637058	0.308808
Phvul.007G040600.1	-0.939412	0.006376	0.308808
Phvul.002G284100.1	1.22934	0.00640292	0.309362
Phvul.003G240500.1	-1.21793	0.00641305	0.309362
Phvul.001G142100.1	0.84279	0.00646547	0.31127
Phvul.007G126300.1	-0.847198	0.00648705	0.311688
Phvul.006G079400.1	-3.19971	0.00655	0.313806
Phvul.008G259000.1	-1.48579	0.00656386	0.313806
Phvul.003G038400.1	0.718244	0.00657009	0.313806
Phvul.003G256800.1	1.77623	0.00658679	0.313983
Phvul.004G016800.1	0.752966	0.00664499	0.316134
Phvul.011G053800.1	-0.807394	0.00667333	0.316552
Phvul.004G135500.1	1.13658	0.00667997	0.316552
Phvul.008G031000.1	2.88934	0.00674469	0.31887
Phvul.007G095000.1	1.07284	0.00676187	0.31887
Phvul.001G216100.1	-0.907213	0.00679466	0.31887
Phvul.002G297300.1	-1.05405	0.00679518	0.31887
Phvul.008G087700.1	4.79619	0.00679686	0.31887
Phvul.001G107500.1	-1.02243	0.00681233	0.31887
Phvul.010G074700.1	-1.62833	0.00682124	0.31887
Phvul.007G218400.1	-1.10958	0.00684421	0.319125
Phvul.010G092500.1	1.16511	0.00685426	0.319125
Phvul.009G199200.1	-1.12242	0.00687587	0.319125
Phvul.001G076400.1	-0.733995	0.00688825	0.319125
Phvul.009G171500.1	-0.801127	0.00690523	0.319125
Phvul.002G120600.1	-0.801952	0.00690593	0.319125
Phvul.001G210800.1	0.750995	0.00692382	0.319341
Phvul.010G158100.1	-2.31461	0.00696303	0.320283
Phvul.004G035800.1	-1.09597	0.00700455	0.320283
Phvul.001G002000.1	-1.11582	0.00700797	0.320283
Phvul.005G025600.1	-0.814514	0.00700977	0.320283
Phvul.010G069000.1	2.45875	0.00702638	0.320283
Phvul.002G263100.1	-2.0574	0.00702697	0.320283
Phvul.001G050400.1	1.24944	0.00703829	0.320283
Phvul.003G020700.1	-1.53874	0.00705026	0.320283
Phvul.007G055100.1	1.26798	0.00708931	0.321018
Phvul.005G030900.1	-2.05261	0.00709299	0.321018
Phvul.003G062100.1	-0.916149	0.00711809	0.321552
Phvul.009G053000.1	-0.828463	0.00713918	0.321899
Phvul.005G076300.1	0.792249	0.0071716	0.321899
Phvul.008G113700.1	1.27306	0.00717603	0.321899
Phvul.005G123500.1	1.84597	0.00717905	0.321899
Phvul.005G129400.1	-0.841093	0.00721638	0.322973
Phvul.002G321800.1	-1.03456	0.00728705	0.325533
Phvul.007G280500.1	-0.912315	0.00733557	0.327096
Phvul.008G058800.1	2.83354	0.0073625	0.327692
Phvul.009G251100.1	-1.08224	0.0074099	0.32875
Phvul.001G165200.1	1.098	0.00741348	0.32875
Phvul.003G093800.1	1.66555	0.00746829	0.330411
Phvul.002G156900.1	-1.66339	0.00747826	0.330411
Phvul.008G157000.1	-0.940965	0.00755793	0.333321
Phvul.007G043000.1	-2.882	0.00757388	0.333416
Phvul.005G041200.1	-0.804039	0.00759899	0.333427
Phvul.004G108300.1	0.847424	0.00761039	0.333427
Phvul.003G236900.1	-0.773575	0.00763237	0.333427
Phvul.004G092100.1	2.02037	0.00763569	0.333427
Phvul.001G130700.1	-2.61537	0.00764312	0.333427
Phvul.010G014800.1	0.826754	0.00765902	0.333519
Phvul.010G041600.1	-1.22623	0.00767336	0.333543
Phvul.009G063100.1	-0.855099	0.00775222	0.335919
Phvul.001G202700.1	-1.67786	0.00775582	0.335919
Phvul.002G214100.1	-1.03851	0.00780829	0.337586
Phvul.003G175900.1	-1.2138	0.00785138	0.338361
Phvul.002G278200.1	0.835063	0.00785649	0.338361
Phvul.011G035800.1	-0.850914	0.00788126	0.338361
Phvul.003G217600.1	-1.18805	0.00788221	0.338361
Phvul.010G057700.1	-0.721465	0.0079687	0.34087
Phvul.005G134200.1	-0.866757	0.00797996	0.34087
Phvul.011G200200.1	0.879562	0.00798296	0.34087
Phvul.011G006000.1	0.792161	0.00800893	0.34096
Phvul.007G218700.1	1.12122	0.00801328	0.34096
Phvul.006G014400.1	-0.863054	0.00806615	0.342606
Phvul.004G014700.1	2.33981	0.00808109	0.342638
Phvul.011G042000.1	-0.833461	0.00817486	0.346007
Phvul.003G047700.1	-1.13646	0.00819328	0.34618
Phvul.011G183900.1	0.921766	0.0083179	0.350137
Phvul.002G180200.1	-0.992627	0.00833363	0.350137
Phvul.007G174800.1	0.957991	0.00834308	0.350137
Phvul.007G193800.1	6.13011	0.00835616	0.350137
Phvul.009G012700.1	-0.842239	0.00835936	0.350137
Phvul.007G257500.1	-1.42966	0.00839892	0.351185
Phvul.006G045800.1	0.812059	0.0084674	0.353437
Phvul.005G166200.1	-1.60054	0.0084977	0.35409
Phvul.008G073900.1	2.48253	0.00852532	0.354292
Phvul.002G031100.1	-2.91016	0.00853185	0.354292
Phvul.003G287200.1	-1.49069	0.00860638	0.35627
Phvul.009G225300.1	0.921867	0.00860898	0.35627
Phvul.005G129100.1	-2.53138	0.00869125	0.358764
Phvul.009G053900.1	-0.737285	0.00870467	0.358764
Phvul.001G078400.1	0.856316	0.00871376	0.358764
Phvul.007G041500.1	-1.00961	0.00881501	0.362315
Phvul.004G036800.1	-1.60505	0.00888293	0.364486
Phvul.003G229700.1	-0.689642	0.00895231	0.365959
Phvul.001G032300.1	-0.771223	0.00895629	0.365959
Phvul.009G243400.1	-0.840346	0.00896477	0.365959
Phvul.002G332300.1	1.78411	0.00897937	0.365959
Phvul.001G211100.1	-0.919003	0.0090099	0.366015
Phvul.005G103900.1	0.820485	0.00901842	0.366015
Phvul.008G167200.1	-2.22453	0.00904198	0.366015
Phvul.007G270800.1	-2.09919	0.00905066	0.366015
Phvul.002G202600.1	0.882737	0.00905649	0.366015
Phvul.008G088900.1	-2.35712	0.00912408	0.368131
Phvul.005G061300.1	2.91369	0.00914083	0.368192
Phvul.004G043200.1	-2.76124	0.0091916	0.368628
Phvul.008G267400.1	-0.669789	0.00919573	0.368628
Phvul.002G016200.1	-1.1465	0.00920132	0.368628
Phvul.011G029900.1	-1.98606	0.00921265	0.368628
Phvul.003G222400.1	-2.15023	0.00927663	0.370386
Phvul.008G065500.1	1.43256	0.00928729	0.370386
Phvul.010G000300.1	0.936554	0.00930255	0.370386
Phvul.002G294800.1	-1.417	0.00933037	0.370882
Phvul.006G151800.1	-0.689472	0.00938428	0.370939
Phvul.009G194100.1	-0.632862	0.00938512	0.370939
Phvul.008G119000.1	-1.16048	0.00939179	0.370939
Phvul.009G101800.1	-0.763187	0.0093932	0.370939
Phvul.005G110400.1	0.792306	0.00942428	0.371216
Phvul.005G100100.1	-1.13442	0.00943092	0.371216
Phvul.007G047700.1	0.729869	0.00958906	0.376352
Phvul.008G270500.1	-2.62442	0.00959256	0.376352
Phvul.004G001900.1	2.23368	0.00967584	0.37872
Phvul.002G250600.1	-1.12401	0.00968425	0.37872
Phvul.001G251300.1	-1.64515	0.00974245	0.380071
Phvul.002G270500.1	-0.684337	0.00976231	0.380071
Phvul.005G174500.1	-0.941203	0.00976596	0.380071
Phvul.011G208300.1	-3.35417	0.0098378	0.382251
Phvul.007G227500.1	0.877663	0.00995644	0.38624
Phvul.008G013000.1	0.897491	0.00998056	0.386367
Phvul.010G153400.1	-1.02571	0.00999169	0.386367
Phvul.003G256500.1	1.23696	0.010033	0.387346
Phvul.009G197000.1	1.29198	0.0100789	0.388317
Phvul.005G184500.1	-0.84877	0.0100909	0.388317
Phvul.001G208400.1	-1.53658	0.0101064	0.388317
Phvul.002G299300.1	-1.9402	0.0101754	0.390349
Phvul.001G210400.1	1.1761	0.0101938	0.390433
Phvul.006G079000.1	0.946687	0.0102442	0.391744
Phvul.003G096100.1	-1.48855	0.0102858	0.392484
Phvul.011G106900.1	-2.10546	0.010296	0.392484
Phvul.010G117300.1	1.14784	0.0103494	0.393896
Phvul.010G011300.1	-0.674702	0.0104028	0.394565
Phvul.003G115800.1	0.863549	0.0104212	0.394565
Phvul.003G276600.1	-1.18744	0.0104422	0.394565
Phvul.004G001200.1	-2.649	0.0104481	0.394565
Phvul.008G262600.1	-1.46423	0.0104486	0.394565
Phvul.006G034800.1	-1.02224	0.0104669	0.394639
Phvul.006G120100.1	-1.56064	0.0105281	0.396105
Phvul.009G219300.1	-0.790592	0.0105447	0.396105
Phvul.002G254900.1	-0.943724	0.0105802	0.396105
Phvul.005G032000.1	-4.08059	0.0105853	0.396105
Phvul.011G082200.1	1.33097	0.0106044	0.396105
Phvul.001G064300.1	-1.36788	0.0106178	0.396105
Phvul.004G076400.1	0.949846	0.0106348	0.396105
Phvul.008G147200.1	1.21902	0.0106435	0.396105
Phvul.008G079600.1	-1.29263	0.0106594	0.396105
Phvul.003G151300.1	1.0024	0.0106697	0.396105
Phvul.010G146100.1	0.65621	0.0107065	0.396863
Phvul.001G265600.1	-1.20722	0.0107373	0.397394
Phvul.001G199600.1	0.716879	0.0108222	0.399924
Phvul.002G190000.1	-0.787518	0.0108568	0.400591
Phvul.001G036200.1	-1.16921	0.0109049	0.401753
Phvul.011G022000.1	0.857235	0.0109354	0.402262
Phvul.002G118000.1	-1.01167	0.0109995	0.403929
Phvul.008G223000.1	-0.771366	0.011015	0.403929
Phvul.009G240300.1	-0.623482	0.011037	0.403929
Phvul.004G001000.1	-0.991355	0.0110572	0.403929
Phvul.008G222000.1	-1.08795	0.0110642	0.403929
Phvul.002G108600.1	-0.695039	0.0111613	0.40638
Phvul.011G153000.1	0.728288	0.011165	0.40638
Phvul.009G027800.1	-1.2975	0.0112017	0.407102
Phvul.008G180500.1	-2.07489	0.0112237	0.40729
Phvul.003G035100.1	-1.34946	0.0112627	0.407515
Phvul.001G174200.1	0.819399	0.0112636	0.407515
Phvul.007G015300.1	-0.9534	0.0113286	0.408343
Phvul.005G117500.1	-0.850227	0.011334	0.408343
Phvul.002G309600.1	-0.981525	0.0113372	0.408343
Phvul.003G058400.1	0.787182	0.0113839	0.409006
Phvul.008G271100.1	0.69063	0.0113895	0.409006
Phvul.011G058500.1	-1.25056	0.0114384	0.410048
Phvul.002G304000.1	-1.21456	0.0114524	0.410048
Phvul.002G101000.1	-0.882686	0.0114984	0.410104
Phvul.001G142000.1	1.39194	0.0115006	0.410104
Phvul.007G080600.1	-0.716181	0.0115049	0.410104
Phvul.006G218400.1	-1.35616	0.0115231	0.410146
Phvul.011G074800.1	0.823439	0.0116453	0.413887
Phvul.005G016500.1	0.800321	0.0117517	0.417056
Phvul.011G184400.1	-2.09539	0.011774	0.417234
Phvul.006G181900.1	-1.35058	0.0118079	0.417824
Phvul.002G164800.1	0.685674	0.0118404	0.418075
Phvul.011G201700.1	0.739907	0.0118608	0.418075
Phvul.004G081500.1	1.86556	0.0118778	0.418075
Phvul.002G093000.1	-1.48139	0.01189	0.418075
Phvul.003G225900.1	0.696099	0.0119164	0.418075
Phvul.007G250000.1	0.947652	0.0119319	0.418075
Phvul.010G135000.1	1.30368	0.0119361	0.418075
Phvul.009G060200.1	1.38517	0.0119546	0.418118
Phvul.011G052600.1	0.988188	0.0119926	0.418452
Phvul.002G111400.1	0.794934	0.0119988	0.418452
Phvul.002G057400.1	0.702281	0.0120999	0.42137
Phvul.011G013200.1	1.4091	0.0121419	0.421778
Phvul.005G051100.1	0.656688	0.0121635	0.421778
Phvul.011G077600.1	-1.39166	0.012164	0.421778
Phvul.011G074900.1	-0.954691	0.0121833	0.421843
Phvul.011G182300.1	0.76226	0.0122527	0.423639
Phvul.010G016600.1	0.841486	0.0123439	0.425306
Phvul.009G248400.1	-1.08114	0.0123611	0.425306
Phvul.011G033200.1	-0.870669	0.0123753	0.425306
Phvul.001G024500.1	-0.747605	0.0123762	0.425306
Phvul.011G122100.1	-0.989995	0.0123889	0.425306
Phvul.010G046400.1	-0.732681	0.0124258	0.425965
Phvul.006G172500.1	-1.74166	0.0124925	0.426823
Phvul.010G088400.1	-1.25771	0.0125105	0.426823
Phvul.009G164300.1	0.758809	0.0125205	0.426823
Phvul.002G120500.1	-1.13598	0.0125214	0.426823
Phvul.009G260600.1	-4.75258	0.0126027	0.42899
Phvul.007G151200.1	-1.60578	0.0126292	0.429269
Phvul.011G199300.1	-2.03052	0.0126465	0.429269
Phvul.002G206800.1	-1.93151	0.0127166	0.431046
Phvul.007G173700.1	0.739837	0.0127643	0.432057
Phvul.007G131100.1	0.63207	0.0128627	0.434777
Phvul.004G038500.1	-1.3707	0.0128858	0.434951
Phvul.006G200800.1	-2.18098	0.012924	0.435587
Phvul.006G069500.1	1.87373	0.0129407	0.435587
Phvul.007G223800.1	0.69297	0.0129856	0.436488
Phvul.008G273700.1	1.24166	0.0130797	0.438795
Phvul.004G018300.1	-2.09229	0.0131317	0.438795
Phvul.008G048200.1	-0.960917	0.0131466	0.438795
Phvul.007G271300.1	0.749042	0.013152	0.438795
Phvul.005G035000.1	-0.94284	0.013171	0.438795
Phvul.008G038300.1	0.788325	0.0131794	0.438795
Phvul.004G164900.1	-1.3596	0.0131813	0.438795
Phvul.001G125800.1	0.913563	0.0132031	0.438918
Phvul.005G055800.1	-0.821786	0.0132421	0.439607
Phvul.010G012100.1	-0.72319	0.0133063	0.441135
Phvul.003G021600.1	-0.911613	0.0133521	0.441841
Phvul.002G291800.1	-1.36297	0.0133642	0.441841
Phvul.007G051100.1	1.46727	0.0133937	0.442213
Phvul.009G192000.1	-1.0043	0.0134918	0.444843
Phvul.009G226900.1	-1.10543	0.0135561	0.446355
Phvul.011G202000.1	0.839102	0.0135844	0.446678
Phvul.009G167400.1	-0.705414	0.0136578	0.447339
Phvul.010G117100.1	1.04287	0.0136823	0.447339
Phvul.007G179000.1	-1.59896	0.0137009	0.447339
Phvul.009G099600.1	-0.853372	0.0137029	0.447339
Phvul.008G263100.1	-1.20921	0.0137032	0.447339
Phvul.003G120500.1	4.65932	0.0137335	0.447339
Phvul.008G188200.1	-0.913928	0.0137588	0.447339
Phvul.009G245200.1	0.67184	0.013771	0.447339
Phvul.001G139600.1	1.97093	0.0137947	0.447339
Phvul.003G159200.1	-1.41326	0.0137957	0.447339
Phvul.008G184100.1	-1.57065	0.0138127	0.447339
Phvul.001G056300.1	-1.1288	0.0138491	0.447339
Phvul.008G279900.1	-0.69326	0.0138518	0.447339
Phvul.011G034000.1	-1.06353	0.0138637	0.447339
Phvul.003G190400.1	0.908846	0.0140793	0.453086
Phvul.003G295900.1	-1.63361	0.014114	0.453086
Phvul.007G263500.1	0.909312	0.0141231	0.453086
Phvul.007G278100.1	-0.802259	0.0141254	0.453086
Phvul.008G113900.1	-0.980322	0.0141355	0.453086
Phvul.006G146300.1	-1.58998	0.0142116	0.454397
Phvul.009G166000.1	-0.742384	0.014214	0.454397
Phvul.008G270100.1	0.635043	0.0142953	0.454804
Phvul.003G237700.1	5.64705	0.0142998	0.454804
Phvul.009G186800.1	3.48433	0.0143238	0.454804
Phvul.008G069400.1	1.15632	0.0143239	0.454804
Phvul.009G257700.1	-1.2253	0.01433	0.454804
Phvul.007G241800.1	-0.822679	0.0143397	0.454804
Phvul.007G169400.1	-0.789177	0.0144469	0.457133
Phvul.010G104500.1	1.00061	0.0144509	0.457133
Phvul.011G089600.1	1.29578	0.0145299	0.458793
Phvul.010G143000.1	-1.07528	0.0145516	0.458793
Phvul.008G119200.1	-3.7144	0.0145603	0.458793
Phvul.009G045000.1	-0.7357	0.0146679	0.461581
Phvul.003G179700.1	-2.13601	0.0146961	0.461689
Phvul.007G079100.1	-0.802275	0.0147096	0.461689
Phvul.001G031900.1	0.775426	0.0147345	0.461874
Phvul.001G180500.1	0.907174	0.0148027	0.463409
Phvul.011G102900.1	3.11555	0.0148748	0.465063
Phvul.001G258400.1	0.595362	0.0149668	0.467336
Phvul.010G000900.1	-0.747892	0.0149873	0.467372
Phvul.008G070300.1	-0.851751	0.0150179	0.467422
Phvul.007G211600.1	-1.43884	0.0150318	0.467422
Phvul.003G183000.1	2.97309	0.0150469	0.467422
Phvul.008G268000.1	1.13712	0.0150721	0.467508
Phvul.008G082900.1	-0.765335	0.0150989	0.467508
Phvul.002G276700.1	0.767352	0.0151077	0.467508
Phvul.009G055600.1	-0.926322	0.0151739	0.468956
Phvul.007G256500.1	0.66896	0.0152345	0.470222
Phvul.008G266800.1	-0.730251	0.0152538	0.470222
Phvul.003G123100.1	0.79208	0.0153521	0.471033
Phvul.007G271700.1	-1.25685	0.0153549	0.471033
Phvul.001G190100.1	-1.1644	0.0153581	0.471033
Phvul.003G022300.1	-0.662172	0.0153581	0.471033
Phvul.002G239000.1	1.74916	0.0153997	0.47171
Phvul.006G033000.1	1.34949	0.0154379	0.471943
Phvul.006G002600.1	1.55205	0.0154463	0.471943
Phvul.008G161400.1	-1.0692	0.0154856	0.472546
Phvul.009G259700.1	0.77424	0.0155453	0.473144
Phvul.004G111800.1	2.02435	0.0155634	0.473144
Phvul.008G025900.1	-1.03106	0.0155639	0.473144
Phvul.009G131800.1	2.4887	0.015735	0.477174
Phvul.001G099500.1	-0.653274	0.0157498	0.477174
Phvul.002G027200.1	-1.86115	0.0157557	0.477174
Phvul.007G049400.1	1.3935	0.0158473	0.479346
Phvul.002G266200.1	-0.781819	0.0159409	0.48126
Phvul.008G030400.1	-0.764179	0.0159504	0.48126
Phvul.009G234800.1	1.09183	0.0160671	0.483936
Phvul.006G155500.1	-1.63624	0.0160791	0.483936
Phvul.001G014900.1	-0.687982	0.0161213	0.484432
Phvul.001G027400.1	-0.725988	0.0161357	0.484432
Phvul.004G147500.1	1.55055	0.0162437	0.487069
Phvul.011G042100.1	-0.901534	0.016306	0.48833
Phvul.L004100.1	0.91689	0.0163567	0.489245
Phvul.003G068300.1	-0.75367	0.0163944	0.489386
Phvul.008G266400.1	-0.670567	0.0164309	0.489386
Phvul.010G030500.1	-0.816268	0.0164329	0.489386
Phvul.008G012700.1	-0.991115	0.0164425	0.489386
Phvul.005G088000.1	1.51556	0.0164697	0.489594
Phvul.009G214500.1	-1.06979	0.0165337	0.489776
Phvul.009G024200.1	-2.25843	0.016534	0.489776
Phvul.010G117900.1	-0.637888	0.0165366	0.489776
Phvul.005G123400.1	0.684299	0.0166904	0.492587
Phvul.009G254900.1	-0.685306	0.0167085	0.492587
Phvul.002G211100.1	-1.0769	0.0167108	0.492587
Phvul.002G045100.1	-0.765564	0.0167249	0.492587
Phvul.011G155300.1	0.726618	0.0167356	0.492587
Phvul.011G163100.1	-1.13611	0.0167559	0.492587
Phvul.003G162300.1	-1.08759	0.0167742	0.492587
Phvul.004G171400.1	-0.739055	0.0168068	0.492918
Phvul.009G151100.1	-1.26823	0.0168428	0.492918
Phvul.009G254400.1	-0.696068	0.0168539	0.492918
Phvul.005G018800.1	0.941884	0.0168671	0.492918
Phvul.008G270000.1	-1.11092	0.0169227	0.493948
Phvul.008G118100.1	-0.739643	0.0170529	0.497146
Phvul.007G103700.1	4.64464	0.01727	0.50287
Phvul.008G003500.1	-0.685212	0.0173105	0.503163
Phvul.002G008900.1	1.51496	0.0173217	0.503163
Phvul.005G045900.1	0.647703	0.0173462	0.503268
Phvul.005G021900.1	-1.55826	0.0174482	0.504548
Phvul.008G245300.1	-2.21648	0.0174567	0.504548
Phvul.001G175800.1	0.650641	0.017464	0.504548
Phvul.006G094200.1	-1.48844	0.0174814	0.504548
Phvul.007G239300.1	0.64324	0.0174947	0.504548
Phvul.008G174900.1	1.42929	0.0175472	0.504994
Phvul.007G152600.1	0.660915	0.0175519	0.504994
Phvul.011G056400.1	-1.29917	0.0176596	0.506162
Phvul.008G042800.1	-4.62234	0.0176765	0.506162
Phvul.008G278400.1	0.827416	0.0177037	0.506162
Phvul.004G097600.1	-3.79345	0.0177133	0.506162
Phvul.007G110800.1	-0.846126	0.0177203	0.506162
Phvul.001G049600.1	0.598156	0.0177336	0.506162
Phvul.005G023100.1	-0.828032	0.0177475	0.506162
Phvul.011G216500.1	-0.888349	0.0177643	0.506162
Phvul.010G016400.1	-0.9984	0.017781	0.506162
Phvul.002G158500.1	-1.51613	0.0178321	0.507018
Phvul.008G112600.1	0.849126	0.0178868	0.507765
Phvul.009G222000.1	-4.46112	0.0179004	0.507765
Phvul.004G047900.1	-0.950588	0.0179686	0.509063
Phvul.005G094800.1	-1.9792	0.0179929	0.509063
Phvul.007G197700.1	-0.789683	0.0180093	0.509063
Phvul.008G050300.1	-0.971738	0.0180457	0.509496
Phvul.008G164300.1	0.861005	0.0180798	0.509864
Phvul.011G092300.1	-2.47141	0.0181609	0.511552
Phvul.006G148000.1	-1.70964	0.0182299	0.512514
Phvul.008G279100.1	-1.4453	0.0182374	0.512514
Phvul.002G168000.1	-0.961321	0.0183562	0.513432
Phvul.005G144700.1	0.739581	0.0183572	0.513432
Phvul.007G209900.1	-0.796938	0.0183718	0.513432
Phvul.001G090900.1	-2.61917	0.018389	0.513432
Phvul.008G257500.1	-0.850629	0.0184164	0.513432
Phvul.010G159100.1	4.52459	0.0184204	0.513432
Phvul.006G196200.1	0.732717	0.0184301	0.513432
Phvul.003G152500.1	0.708727	0.0184401	0.513432
Phvul.006G122900.1	4.81154	0.0184947	0.513479
Phvul.003G286300.1	-1.28776	0.0185	0.513479
Phvul.010G148400.1	-1.00093	0.0185072	0.513479
Phvul.003G252300.1	-0.646608	0.0185267	0.513479
Phvul.002G229700.1	-0.851127	0.0186199	0.515471
Phvul.009G259600.1	0.678361	0.0187671	0.518512
Phvul.009G193700.1	0.659416	0.0187727	0.518512
Phvul.009G035700.1	-4.4927	0.0188228	0.518701
Phvul.010G056000.1	-0.894381	0.0188368	0.518701
Phvul.006G212500.1	1.10013	0.0188439	0.518701
Phvul.009G139500.1	-0.661039	0.0188765	0.519006
Phvul.011G116400.1	-1.35557	0.0189013	0.519097
Phvul.004G035300.1	-4.8595	0.0189794	0.519703
Phvul.004G093000.1	-1.14253	0.0189844	0.519703
Phvul.009G242500.1	-1.56987	0.0189878	0.519703
Phvul.008G167400.1	0.750436	0.019039	0.520513
Phvul.011G145800.1	2.67679	0.0190612	0.520531
Phvul.003G246600.1	-0.602954	0.0191086	0.521237
Phvul.005G017100.1	-1.40229	0.0191652	0.522068
Phvul.005G044700.1	-1.19211	0.0191822	0.522068
Phvul.001G188900.1	-1.1608	0.019232	0.522835
Phvul.009G095300.1	0.884515	0.0192736	0.523098
Phvul.001G183900.1	-1.36464	0.0193136	0.523098
Phvul.007G244600.1	0.825911	0.0193273	0.523098
Phvul.001G123700.1	-0.879622	0.0193514	0.523098
Phvul.008G036600.1	0.790047	0.0193572	0.523098
Phvul.009G247700.1	0.645491	0.0193788	0.523098
Phvul.001G013200.1	1.01371	0.0193932	0.523098
Phvul.008G211600.1	-0.657397	0.0194271	0.523274
Phvul.001G224100.1	-0.750959	0.0194431	0.523274
Phvul.007G049500.1	-0.880306	0.0194723	0.523478
Phvul.001G130300.1	-1.6179	0.019508	0.523645
Phvul.008G256100.1	1.29439	0.0195218	0.523645
Phvul.001G117500.1	-0.662845	0.0196302	0.525755
Phvul.002G244500.1	-0.644733	0.019644	0.525755
Phvul.005G036100.1	-0.962414	0.0197247	0.527133
Phvul.003G008600.1	-1.35223	0.0197391	0.527133
Phvul.011G015300.1	-0.592213	0.0197679	0.527319
Phvul.003G111200.1	-1.07451	0.0198012	0.527623
Phvul.005G092900.1	1.24957	0.0198486	0.528306
Phvul.008G055900.1	0.623359	0.0199417	0.529388
Phvul.008G030800.1	-0.868045	0.0199616	0.529388
Phvul.009G113500.1	-0.82466	0.0199817	0.529388
Phvul.003G137600.1	1.0729	0.0199908	0.529388
Phvul.005G169400.1	0.761676	0.020024	0.529388
Phvul.001G077600.1	-1.86147	0.0200297	0.529388
Phvul.003G094700.1	-1.1374	0.0200426	0.529388
Phvul.008G242000.1	0.619972	0.0201079	0.530494
Phvul.002G287800.1	0.592366	0.0201286	0.530494
Phvul.008G144200.1	0.931799	0.0201965	0.530494
Phvul.001G007300.1	-0.650989	0.0202115	0.530494
Phvul.003G208500.1	-0.710134	0.0202155	0.530494
Phvul.007G054300.1	-0.840416	0.0202445	0.530494
Phvul.003G075700.1	-0.817589	0.020256	0.530494
Phvul.008G056800.1	2.30174	0.0202601	0.530494
Phvul.003G027100.1	0.658629	0.0203125	0.53129
Phvul.004G028500.1	0.915654	0.020339	0.531409
Phvul.009G224300.1	0.695297	0.0204073	0.532616
Phvul.006G201100.1	1.02784	0.0204662	0.533579
Phvul.007G013000.1	-0.817755	0.0205414	0.53444
Phvul.008G032900.1	0.802726	0.0205435	0.53444
Phvul.007G042800.1	0.713847	0.0205916	0.535117
Phvul.007G166300.1	1.09961	0.0206942	0.535911
Phvul.004G082300.1	-0.999985	0.0207009	0.535911
Phvul.008G007800.1	-1.24173	0.0207024	0.535911
Phvul.009G153000.1	-1.12273	0.0207222	0.535911
Phvul.011G156700.1	-0.964517	0.0207611	0.535911
Phvul.007G048900.1	0.981593	0.0207684	0.535911
Phvul.006G001200.1	1.14427	0.0208048	0.535911
Phvul.004G170700.1	0.739237	0.0208256	0.535911
Phvul.L010700.1	-1.00584	0.0208542	0.535911
Phvul.007G076700.1	0.81786	0.0208602	0.535911
Phvul.010G009300.1	-2.0616	0.0208661	0.535911
Phvul.010G039300.1	0.865778	0.0209125	0.536533
Phvul.005G033200.1	-0.76369	0.0209451	0.536798
Phvul.007G125200.1	-0.702163	0.0210142	0.537795
Phvul.007G263700.1	0.745617	0.0210285	0.537795
Phvul.004G085700.1	-1.56014	0.021058	0.537981
Phvul.005G031100.1	0.604432	0.0211292	0.538812
Phvul.001G210500.1	-0.707371	0.0211351	0.538812
Phvul.003G124200.1	-4.61217	0.0211802	0.539393
Phvul.011G115300.1	-1.87727	0.021203	0.539404
Phvul.L008700.1	-1.33555	0.0212356	0.539667
Phvul.009G023500.1	0.656991	0.0212781	0.54003
Phvul.003G243300.1	1.21194	0.0212946	0.54003
Phvul.001G169000.1	0.718672	0.0213992	0.541988
Phvul.003G230600.1	-4.60196	0.0214292	0.541988
Phvul.003G164700.1	1.14647	0.02144	0.541988
Phvul.008G178500.1	-0.738843	0.0214615	0.541988
Phvul.001G010100.1	-0.760878	0.0215465	0.542567
Phvul.001G077400.1	-1.23073	0.0215565	0.542567
Phvul.003G170800.1	0.783521	0.0215672	0.542567
Phvul.007G196700.1	-1.36666	0.0215743	0.542567
Phvul.005G068100.1	0.751668	0.0216822	0.544686
Phvul.003G253800.1	-0.728347	0.021717	0.544686
Phvul.002G323600.1	3.47663	0.0217261	0.544686
Phvul.004G024400.1	0.864563	0.0217729	0.545027
Phvul.011G124200.1	0.667421	0.0217848	0.545027
Phvul.003G203700.1	-1.04952	0.0218261	0.545132
Phvul.001G001100.1	-0.866132	0.0218341	0.545132
Phvul.008G234600.1	0.793114	0.0219249	0.546833
Phvul.004G009800.1	-1.00773	0.021967	0.547001
Phvul.003G121900.1	2.44877	0.0219769	0.547001
Phvul.002G067100.1	-1.36969	0.0220339	0.547832
Phvul.006G113700.1	-0.77045	0.0220556	0.547832
Phvul.004G011200.1	-0.673814	0.0220977	0.548312
Phvul.004G048900.1	-0.679517	0.0221531	0.548544
Phvul.011G097600.1	-0.597432	0.0221715	0.548544
Phvul.011G065300.1	-1.43755	0.0221751	0.548544
Phvul.004G008900.1	-1.01897	0.0223244	0.551672
Phvul.002G004000.1	1.49557	0.0223629	0.551772
Phvul.003G278200.1	-2.35975	0.0223904	0.551772
Phvul.008G112200.1	-1.93906	0.0224151	0.551772
Phvul.001G087100.1	1.1577	0.022471	0.551772
Phvul.003G227200.1	0.621428	0.0224889	0.551772
Phvul.002G096600.1	-3.44194	0.0224893	0.551772
Phvul.011G016300.1	0.862123	0.0225161	0.551772
Phvul.008G267600.1	1.53484	0.0225223	0.551772
Phvul.003G063700.1	-4.56368	0.0225597	0.551772
Phvul.001G175200.1	-0.918473	0.0225761	0.551772
Phvul.011G202500.1	0.882496	0.0225795	0.551772
Phvul.007G034300.1	-0.677109	0.0226442	0.552793
Phvul.001G238000.1	-1.76796	0.0227923	0.555847
Phvul.007G206600.1	-0.75725	0.0228583	0.556463
Phvul.011G085200.1	-1.31501	0.0228636	0.556463
Phvul.001G026000.1	0.639182	0.022947	0.557478
Phvul.008G211300.1	1.17363	0.0229515	0.557478
Phvul.003G168300.1	1.05648	0.0230206	0.558548
Phvul.001G048500.1	1.3993	0.0230516	0.558548
Phvul.002G063800.1	-2.32385	0.0230648	0.558548
Phvul.006G135500.1	-0.748523	0.0231114	0.558764
Phvul.003G129200.1	1.37665	0.02312	0.558764
Phvul.007G039900.1	0.590572	0.0231806	0.559177
Phvul.004G170900.1	-0.883291	0.0231914	0.559177
Phvul.001G147400.1	0.806931	0.023222	0.559177
Phvul.002G269500.1	-1.2741	0.0232296	0.559177
Phvul.004G009100.1	-2.19695	0.0232739	0.559464
Phvul.002G132400.1	-0.787686	0.0232878	0.559464
Phvul.009G183000.1	0.782814	0.0234286	0.561905
Phvul.006G106100.1	-2.10768	0.0234359	0.561905
Phvul.009G231700.1	1.43564	0.0234768	0.562325
Phvul.010G069100.1	-1.02829	0.0235387	0.563052
Phvul.005G095300.1	0.837981	0.0235537	0.563052
Phvul.008G267700.1	-1.73022	0.023648	0.564014
Phvul.010G003900.1	1.07055	0.0237038	0.564014
Phvul.009G015400.1	-0.686599	0.0237487	0.564014
Phvul.006G088000.1	-0.811258	0.023771	0.564014
Phvul.011G087600.1	-1.3035	0.023774	0.564014
Phvul.005G019300.1	0.797009	0.0238087	0.564014
Phvul.006G177300.1	-1.12913	0.0238357	0.564014
Phvul.003G128100.1	-0.718382	0.0238395	0.564014
Phvul.008G213400.1	-1.19839	0.0238423	0.564014
Phvul.004G041000.1	-1.01013	0.0238614	0.564014
Phvul.001G230600.1	-1.85053	0.0238706	0.564014
Phvul.002G168400.1	-0.969485	0.0238946	0.564014
Phvul.009G081800.1	-0.604755	0.0238973	0.564014
Phvul.005G103200.1	0.639674	0.0240148	0.566233
Phvul.009G157200.1	0.69707	0.0240854	0.567345
Phvul.003G209100.1	-1.19766	0.0241586	0.568014
Phvul.011G037000.1	1.18869	0.0241817	0.568014
Phvul.002G145900.1	-1.02741	0.0241843	0.568014
Phvul.003G037100.1	-1.14137	0.0243625	0.571644
Phvul.009G144100.1	-1.46358	0.0244718	0.573258
Phvul.011G119800.1	-1.16562	0.0245207	0.573258
Phvul.007G105400.1	-1.53696	0.024521	0.573258
Phvul.009G033800.1	-1.92174	0.0245262	0.573258
Phvul.010G145400.1	-0.801254	0.0245957	0.574327
Phvul.001G097900.1	-0.63228	0.024694	0.576066
Phvul.002G318300.1	0.940539	0.0247727	0.577344
Phvul.008G177400.1	-1.25594	0.0248159	0.57743
Phvul.008G248400.1	-1.6508	0.024862	0.57743
Phvul.002G096400.1	0.750374	0.0248781	0.57743
Phvul.009G230700.1	0.954673	0.0249078	0.57743
Phvul.008G234100.1	-1.20085	0.0249317	0.57743
Phvul.011G177500.1	-0.619699	0.0249345	0.57743
Phvul.011G117200.1	1.47537	0.024947	0.57743
Phvul.005G174000.1	-1.35969	0.0249675	0.57743
Phvul.011G142800.1	1.09471	0.0250562	0.578928
Phvul.011G135700.1	1.7185	0.0252174	0.58178
Phvul.006G123300.1	-0.817493	0.0252634	0.58178
Phvul.001G071600.1	0.733253	0.0252673	0.58178
Phvul.003G189500.1	2.38199	0.0252848	0.58178
Phvul.002G039100.1	-1.71465	0.0253044	0.58178
Phvul.008G118700.1	0.891256	0.0253241	0.58178
Phvul.008G290700.1	1.21747	0.0254305	0.583126
Phvul.007G007200.1	-0.976285	0.0254321	0.583126
Phvul.006G185200.1	-0.774115	0.0254551	0.583126
Phvul.002G224100.1	-0.982172	0.0254971	0.583535
Phvul.011G124500.1	-0.719662	0.025583	0.58458
Phvul.008G098800.1	-1.06683	0.0256285	0.58458
Phvul.005G129600.1	0.859572	0.0256383	0.58458
Phvul.007G033200.1	-1.16229	0.0256395	0.58458
Phvul.002G012600.1	-0.621114	0.0257836	0.586442
Phvul.007G036700.1	2.16353	0.0257879	0.586442
Phvul.009G254300.1	-1.13145	0.0257939	0.586442
Phvul.009G084400.1	2.47191	0.0258473	0.586808
Phvul.002G114600.1	-0.720906	0.0258586	0.586808
Phvul.010G033900.1	-1.30308	0.0259021	0.587244
Phvul.008G158900.1	-0.647357	0.0259801	0.588461
Phvul.006G127900.1	-0.887298	0.0261022	0.590465
Phvul.011G125400.1	1.28389	0.0261469	0.590465
Phvul.011G005000.1	-1.39817	0.0262325	0.590465
Phvul.001G081600.1	-0.637062	0.0262578	0.590465
Phvul.011G149800.1	-0.801862	0.0263071	0.590465
Phvul.002G256700.1	-0.737536	0.0263124	0.590465
Phvul.003G212800.1	1.99548	0.026332	0.590465
Phvul.011G209700.1	-2.33693	0.026334	0.590465
Phvul.006G116500.1	1.30677	0.0263584	0.590465
Phvul.001G230400.1	-0.718961	0.0263749	0.590465
Phvul.005G144600.1	-0.918712	0.0263812	0.590465
Phvul.008G039500.1	2.74987	0.026402	0.590465
Phvul.003G040700.1	-0.686033	0.0264215	0.590465
Phvul.004G029800.1	0.775303	0.0264383	0.590465
Phvul.007G089900.1	0.710056	0.0264539	0.590465
Phvul.004G041700.1	0.73767	0.026472	0.590465
Phvul.009G033300.1	-1.81196	0.0264839	0.590465
Phvul.011G017800.1	0.599435	0.0265243	0.590819
Phvul.002G154600.1	2.39794	0.0265875	0.591285
Phvul.003G226100.1	1.1803	0.0266278	0.591285
Phvul.005G083400.1	-0.952478	0.0266306	0.591285
Phvul.004G171200.1	-0.895789	0.0266611	0.591285
Phvul.001G168300.1	0.618565	0.0266793	0.591285
Phvul.008G005500.1	-1.16668	0.026692	0.591285
Phvul.003G204900.1	1.38612	0.0267915	0.592307
Phvul.011G082300.1	-1.02848	0.0267949	0.592307
Phvul.004G088600.1	-0.633	0.026853	0.592307
Phvul.003G149300.1	-0.957691	0.0268705	0.592307
Phvul.001G179900.1	-0.823644	0.0268837	0.592307
Phvul.003G221200.1	-0.871728	0.0269704	0.592307
Phvul.003G266000.1	0.726422	0.0269777	0.592307
Phvul.008G088700.1	-1.35013	0.0270015	0.592307
Phvul.003G012800.1	-1.52145	0.0270341	0.592307
Phvul.004G092700.1	-1.019	0.0270356	0.592307
Phvul.009G082400.1	0.645075	0.0270995	0.592307
Phvul.003G067900.1	0.716982	0.0271295	0.592307
Phvul.009G226700.1	-0.638402	0.0271453	0.592307
Phvul.008G038200.1	-1.1606	0.0271594	0.592307
Phvul.009G142500.1	0.882724	0.027164	0.592307
Phvul.003G217100.1	0.670287	0.0272044	0.592307
Phvul.007G035000.1	-0.720995	0.027206	0.592307
Phvul.008G281500.1	0.787554	0.0272129	0.592307
Phvul.010G067800.1	0.754429	0.0272586	0.592307
Phvul.004G154100.1	-1.48214	0.0272588	0.592307
Phvul.001G083500.1	-1.46448	0.0273067	0.592307
Phvul.010G139700.1	-0.818676	0.027371	0.592307
Phvul.001G125500.1	1.41384	0.0273726	0.592307
Phvul.009G044600.1	-1.43443	0.0273768	0.592307
Phvul.007G182700.1	-1.26138	0.027389	0.592307
Phvul.001G256900.1	-1.03198	0.0273923	0.592307
Phvul.001G119200.1	1.56605	0.0274182	0.592307
Phvul.002G294000.1	-1.71757	0.0274244	0.592307
Phvul.003G150400.1	-0.902055	0.0274748	0.592865
Phvul.010G115300.1	-1.69857	0.0274992	0.592865
Phvul.008G229600.1	1.35863	0.0276976	0.59661
Phvul.005G013500.1	-0.565406	0.027837	0.598849
Phvul.L003300.1	-1.34164	0.0278511	0.598849
Phvul.008G251500.1	-1.91555	0.0278973	0.599169
Phvul.003G263400.1	-1.96608	0.0279156	0.599169
Phvul.006G142700.1	0.613441	0.0279686	0.599512
Phvul.005G000600.1	0.600933	0.0280028	0.599512
Phvul.007G042100.1	-1.13396	0.028006	0.599512
Phvul.005G128400.1	0.59495	0.0280397	0.599539
Phvul.005G158300.1	-0.651335	0.0280569	0.599539
Phvul.006G075000.1	-1.22432	0.0281118	0.599688
Phvul.007G021700.1	-1.09161	0.0281135	0.599688
Phvul.005G142500.1	-0.619957	0.0281523	0.599987
Phvul.003G160300.1	-2.25688	0.028186	0.600062
Phvul.001G143100.1	1.5741	0.0282055	0.600062
Phvul.002G121700.1	0.656237	0.0283137	0.601834
Phvul.006G150600.1	-1.12102	0.0284507	0.604215
Phvul.001G011900.1	-1.8506	0.0285691	0.606158
Phvul.007G082000.1	-1.22514	0.0285924	0.606158
Phvul.005G008000.1	0.794838	0.0286357	0.606546
Phvul.002G059000.1	0.647421	0.0286784	0.606918
Phvul.009G096900.1	-1.26483	0.0287549	0.608004
Phvul.006G159600.1	2.13629	0.028821	0.608754
Phvul.003G183200.1	0.591116	0.0288408	0.608754
Phvul.011G076000.1	-1.93927	0.0289405	0.609515
Phvul.010G164700.1	-2.05205	0.0289507	0.609515
Phvul.006G114000.1	0.581061	0.0289525	0.609515
Phvul.002G232100.1	-0.642849	0.0290721	0.610972
Phvul.010G158400.1	0.876374	0.0290936	0.610972
Phvul.003G264600.1	-0.672262	0.0291207	0.610972
Phvul.007G160800.1	-1.38903	0.0291342	0.610972
Phvul.006G138600.1	-4.80006	0.0291481	0.610972
Phvul.003G124600.1	1.67223	0.0292168	0.611881
Phvul.008G094800.1	0.647776	0.02925	0.611897
Phvul.008G156800.1	0.707631	0.0292962	0.611897
Phvul.003G247200.1	0.589191	0.0293196	0.611897
Phvul.005G022000.1	0.621179	0.0293376	0.611897
Phvul.008G093400.1	-1.39985	0.0293441	0.611897
Phvul.002G173300.1	-1.95422	0.0293825	0.612169
Phvul.006G013500.1	-1.16537	0.0294158	0.612334
Phvul.005G008300.1	0.671089	0.0294927	0.613111
Phvul.001G251000.1	0.714336	0.0295038	0.613111
Phvul.005G105000.1	0.863145	0.0296046	0.614244
Phvul.005G161900.1	-1.74413	0.0296091	0.614244
Phvul.006G130700.1	-0.547716	0.0296349	0.614251
Phvul.005G109300.1	0.850211	0.0296992	0.614729
Phvul.009G224900.1	-0.659324	0.0297369	0.614729
Phvul.003G238500.1	-0.550554	0.0297535	0.614729
Phvul.001G050100.1	-1.28549	0.0297597	0.614729
Phvul.005G061000.1	1.54009	0.0298134	0.615313
Phvul.003G256100.1	1.18895	0.0298414	0.615364
Phvul.008G030000.1	0.829097	0.0298917	0.615557
Phvul.009G259400.1	0.669879	0.0299017	0.615557
Phvul.006G105100.1	-1.34824	0.0299437	0.615898
Phvul.003G050900.1	-0.667226	0.0300494	0.617546
Phvul.002G050400.1	1.8566	0.0301236	0.618545
Phvul.002G026000.1	-0.895757	0.0301789	0.619154
Phvul.001G122100.1	-1.2559	0.0302095	0.619256
Phvul.004G049200.1	-1.04964	0.0303227	0.620569
Phvul.004G046000.1	-1.05925	0.0303281	0.620569
Phvul.003G284900.1	-0.7678	0.0303506	0.620569
Phvul.008G177900.1	1.01556	0.0304884	0.62286
Phvul.003G183400.1	-0.763643	0.0305481	0.623553
Phvul.004G140200.1	1.52404	0.0306138	0.624367
Phvul.008G209700.1	-0.806426	0.0306412	0.624398
Phvul.011G037900.1	0.567893	0.0306875	0.624815
Phvul.005G108000.1	-1.85691	0.0307742	0.626054
Phvul.008G186600.1	-1.18651	0.0308846	0.62777
Phvul.005G044200.1	1.50276	0.03098	0.62918
Phvul.007G140700.1	-1.10483	0.0310565	0.629737
Phvul.003G271400.1	-0.687415	0.0310595	0.629737
Phvul.002G142600.1	-1.14475	0.0311229	0.630016
Phvul.003G281800.1	-0.577338	0.0311752	0.630016
Phvul.009G118500.1	-0.624695	0.031184	0.630016
Phvul.006G169100.1	0.715754	0.0312266	0.630016
Phvul.009G120000.1	-0.897546	0.0312288	0.630016
Phvul.002G061000.1	-1.34597	0.0312477	0.630016
Phvul.011G022500.1	-0.849864	0.0312557	0.630016
Phvul.006G068600.1	0.871875	0.0312842	0.630064
Phvul.007G148700.1	0.682577	0.0313347	0.630117
Phvul.008G030900.1	-2.82417	0.031339	0.630117
Phvul.007G092300.1	-0.806157	0.0314194	0.631209
Phvul.008G072200.1	-2.22061	0.0314854	0.632009
Phvul.009G047300.1	1.02649	0.0316141	0.633337
Phvul.009G212000.1	-2.1725	0.0316172	0.633337
Phvul.009G031700.1	0.786426	0.0316302	0.633337
Phvul.001G004600.1	0.558637	0.0317608	0.635342
Phvul.011G060800.1	-0.958087	0.0317958	0.635342
Phvul.001G020500.1	-0.767583	0.0318092	0.635342
Phvul.011G094900.1	-0.983336	0.0318422	0.635356
Phvul.008G121100.1	-3.04489	0.0318905	0.635356
Phvul.009G243000.1	0.644124	0.0319076	0.635356
Phvul.003G018200.1	0.634951	0.031915	0.635356
Phvul.009G227100.1	-0.80823	0.0319765	0.635489
Phvul.006G126300.1	-2.39732	0.0319809	0.635489
Phvul.007G225100.1	0.560197	0.0320394	0.635489
Phvul.009G090800.1	-1.43802	0.0320638	0.635489
Phvul.010G135900.1	-1.65738	0.0320914	0.635489
Phvul.011G188900.1	4.18608	0.0320927	0.635489
Phvul.002G186200.1	0.638782	0.0321344	0.635489
Phvul.006G087300.1	-0.8904	0.0321435	0.635489
Phvul.004G002200.1	0.689988	0.0321584	0.635489
Phvul.008G060300.1	-0.829575	0.0322031	0.635667
Phvul.004G093200.1	-0.989444	0.0322254	0.635667
Phvul.006G003300.1	0.834524	0.0322517	0.635667
Phvul.002G121900.1	-1.11498	0.0322726	0.635667
Phvul.007G150500.1	-0.644683	0.0323427	0.636081
Phvul.009G079200.1	-1.42336	0.0323556	0.636081
Phvul.009G215400.1	-0.649632	0.0323725	0.636081
Phvul.009G207500.1	0.51773	0.0324121	0.636341
Phvul.008G209800.1	-0.959986	0.0324697	0.636954
Phvul.008G018000.1	-0.932804	0.0325454	0.637429
Phvul.006G179300.1	1.2566	0.0325523	0.637429
Phvul.009G148200.1	-0.918014	0.032573	0.637429
Phvul.010G064300.1	-1.1129	0.0326917	0.637543
Phvul.011G107000.1	-1.30848	0.0327094	0.637543
Phvul.002G115900.1	1.43272	0.0327189	0.637543
Phvul.011G114200.1	0.775389	0.0327362	0.637543
Phvul.008G241100.1	-1.94988	0.0327507	0.637543
Phvul.009G091600.1	-1.23365	0.0327791	0.637543
Phvul.009G225500.1	-0.769255	0.0327891	0.637543
Phvul.L002000.1	-1.04059	0.0328283	0.637543
Phvul.004G162300.1	-4.29369	0.0328355	0.637543
Phvul.009G062600.1	-4.29372	0.0328469	0.637543
Phvul.003G056700.1	-1.08962	0.032869	0.637543
Phvul.001G209400.1	-1.07992	0.0329545	0.638534
Phvul.001G193200.1	0.650754	0.0329729	0.638534
Phvul.005G077600.1	-1.45903	0.0330194	0.638921
Phvul.001G156800.1	-1.15916	0.0330744	0.639473
Phvul.001G033800.1	-0.564583	0.0332275	0.641412
Phvul.003G011600.1	0.622401	0.0332741	0.641412
Phvul.001G183700.1	-0.950995	0.0333005	0.641412
Phvul.003G258400.1	0.649929	0.0333045	0.641412
Phvul.001G019400.1	0.572911	0.0333074	0.641412
Phvul.001G223700.1	-1.02729	0.0333411	0.64155
Phvul.008G152000.1	-1.15337	0.03338	0.641789
Phvul.008G290600.1	0.533997	0.0334798	0.643135
Phvul.008G002700.1	-0.890899	0.0335032	0.643135
Phvul.003G010500.1	-0.916954	0.0335909	0.644306
Phvul.005G141100.1	-1.14277	0.0336194	0.644331
Phvul.008G072100.1	-1.80901	0.0336455	0.644331
Phvul.003G108700.1	0.629442	0.0336831	0.644539
Phvul.002G238700.1	-1.21168	0.0338458	0.64714
Phvul.009G093400.1	-1.13325	0.0339227	0.647216
Phvul.002G078400.1	-0.787923	0.0339586	0.647216
Phvul.004G144200.1	1.13264	0.0339768	0.647216
Phvul.002G143900.1	4.42405	0.034	0.647216
Phvul.008G201700.1	0.77137	0.034029	0.647216
Phvul.001G211000.1	-1.09919	0.0340303	0.647216
Phvul.001G056100.1	-1.61968	0.0340432	0.647216
Phvul.002G323700.1	-0.943999	0.034064	0.647216
Phvul.011G139300.1	-0.682332	0.0341284	0.64793
Phvul.009G162000.1	0.523967	0.0342875	0.649825
Phvul.007G251600.1	1.55126	0.0342989	0.649825
Phvul.002G322500.1	0.534995	0.034321	0.649825
Phvul.010G056300.1	-1.17583	0.0343357	0.649825
Phvul.002G172500.1	-1.03377	0.0343865	0.650276
Phvul.005G002300.1	0.578216	0.034465	0.651018
Phvul.005G061600.1	0.67221	0.0344796	0.651018
Phvul.009G043100.1	-1.0866	0.0345126	0.651133
Phvul.004G078400.1	-1.36725	0.0345567	0.651455
Phvul.004G014600.1	1.87253	0.0345981	0.651729
Phvul.001G108100.1	-1.34296	0.0346402	0.652012
Phvul.007G156000.1	-1.27488	0.0346759	0.652177
Phvul.009G242000.1	-0.591297	0.034775	0.65286
Phvul.004G092900.1	-1.0529	0.0348103	0.65286
Phvul.003G253700.1	-0.662379	0.0348105	0.65286
Phvul.004G055300.1	-0.928987	0.0348893	0.65286
Phvul.001G154000.1	-1.73887	0.0349082	0.65286
Phvul.008G291300.1	-1.30381	0.0349531	0.65286
Phvul.001G034900.1	-0.655243	0.0349802	0.65286
Phvul.002G146100.1	-0.975829	0.0349813	0.65286
Phvul.007G054200.1	-1.11551	0.0350147	0.65286
Phvul.007G135000.1	-0.823547	0.0350213	0.65286
Phvul.003G120700.1	-0.513292	0.0350279	0.65286
Phvul.011G084100.1	-1.19454	0.0350364	0.65286
Phvul.009G187200.1	-1.39335	0.0351335	0.654165
Phvul.001G170800.1	1.56905	0.035262	0.655466
Phvul.007G027000.1	0.580164	0.0352983	0.655466
Phvul.009G034400.1	-1.22582	0.0353035	0.655466
Phvul.002G092200.1	-0.64795	0.0353119	0.655466
Phvul.008G107100.1	-4.77278	0.0353678	0.656
Phvul.009G186400.1	-1.02807	0.0354324	0.656239
Phvul.002G043700.1	-0.557406	0.0354518	0.656239
Phvul.007G267700.1	1.7856	0.0354621	0.656239
Phvul.008G028100.1	2.79505	0.035503	0.656493
Phvul.003G158800.1	-4.38735	0.0355496	0.656852
Phvul.001G171700.1	0.719058	0.0356046	0.657367
Phvul.011G113000.1	0.760536	0.0356502	0.657705
Phvul.001G030500.1	-2.75668	0.0357311	0.658355
Phvul.008G264700.1	-1.46387	0.0357405	0.658355
Phvul.005G161700.1	0.607277	0.0357864	0.658355
Phvul.010G055700.1	-0.86244	0.035802	0.658355
Phvul.004G005300.1	-0.663427	0.0358548	0.658355
Phvul.011G129700.1	-0.63948	0.0358618	0.658355
Phvul.007G075800.1	0.677078	0.0358761	0.658355
Phvul.001G035000.1	-0.650451	0.0359363	0.658636
Phvul.010G157300.1	-1.69437	0.0359459	0.658636
Phvul.007G268200.1	-0.62754	0.0361134	0.661204
Phvul.009G064600.1	-0.547994	0.0362051	0.66238
Phvul.009G199500.1	-0.812933	0.0362566	0.662822
Phvul.011G053200.1	0.634863	0.0363123	0.663337
Phvul.011G164900.1	0.612003	0.0363842	0.663415
Phvul.007G168900.1	-0.556486	0.0363922	0.663415
Phvul.008G280400.1	-1.01154	0.0363989	0.663415
Phvul.011G136200.1	0.942363	0.0364665	0.66377
Phvul.002G219100.1	-2.6755	0.0364733	0.66377
Phvul.007G228700.1	-1.75301	0.0365596	0.66484
Phvul.006G141700.1	0.617567	0.0366762	0.66631
Phvul.003G180900.1	-0.527635	0.0366955	0.66631
Phvul.002G184300.1	-1.14127	0.0367564	0.666913
Phvul.009G210800.1	0.6063	0.0369076	0.66882
Phvul.003G005500.1	0.649982	0.0369438	0.66882
Phvul.001G152800.1	-1.81893	0.0369553	0.66882
Phvul.001G265400.1	-1.07519	0.0369722	0.66882
Phvul.004G175400.1	-0.91231	0.0370339	0.669294
Phvul.010G098900.1	0.554225	0.0370538	0.669294
Phvul.007G064600.1	-0.536446	0.0370862	0.669379
Phvul.002G064700.1	1.27203	0.0371565	0.670148
Phvul.002G066300.1	0.717236	0.0372608	0.671275
Phvul.005G008800.1	1.66659	0.0372746	0.671275
Phvul.006G174600.1	-1.07148	0.0373447	0.672037
Phvul.002G029400.1	-0.594669	0.0374082	0.672378
Phvul.002G108200.1	1.3107	0.0374193	0.672378
Phvul.011G064500.1	0.732448	0.0375199	0.673276
Phvul.001G072100.1	-1.29045	0.0375249	0.673276
Phvul.001G245100.1	-1.76383	0.0375531	0.673282
Phvul.007G213800.1	-1.91777	0.0376404	0.674346
Phvul.005G151100.1	1.83788	0.0376931	0.67479
Phvul.004G075300.1	0.659623	0.0377275	0.674906
Phvul.008G134400.1	-0.686658	0.0378288	0.675927
Phvul.003G160800.1	-1.00221	0.0378619	0.675927
Phvul.001G048000.1	1.38714	0.0378685	0.675927
Phvul.005G016700.1	0.581391	0.0379577	0.676903
Phvul.010G015400.1	0.596759	0.0379792	0.676903
Phvul.002G105800.1	-1.47322	0.0380373	0.677144
Phvul.002G070900.1	1.57469	0.0380487	0.677144
Phvul.004G013100.1	-0.899656	0.0381008	0.677572
Phvul.009G153500.1	-0.513116	0.038258	0.678974
Phvul.010G113000.1	0.623443	0.0382775	0.678974
Phvul.008G252900.1	2.23651	0.0382874	0.678974
Phvul.002G165400.1	-0.520487	0.0383001	0.678974
Phvul.011G166400.1	-1.47567	0.0383461	0.678974
Phvul.003G114700.1	0.986538	0.0383482	0.678974
Phvul.002G286300.1	-1.08532	0.0385714	0.682338
Phvul.007G276400.1	1.29096	0.0385947	0.682338
Phvul.007G056500.1	-1.5122	0.0386587	0.68297
Phvul.005G062600.1	0.635172	0.0386995	0.683192
Phvul.002G048500.1	-0.924782	0.0387797	0.683578
Phvul.003G132000.1	1.62527	0.0387945	0.683578
Phvul.002G310100.1	-1.12423	0.0388062	0.683578
Phvul.009G126400.1	1.0137	0.0388433	0.683618
Phvul.006G057200.1	-1.4179	0.0388651	0.683618
Phvul.011G100000.1	0.638508	0.0389053	0.683828
Phvul.008G191700.1	0.850327	0.0390238	0.685037
Phvul.001G095100.1	-0.908186	0.0390308	0.685037
Phvul.009G110300.1	-0.837072	0.0392132	0.687476
Phvul.003G014500.1	-1.0851	0.0392266	0.687476
Phvul.008G193700.1	0.722217	0.0393267	0.688424
Phvul.009G126900.1	1.76035	0.0393377	0.688424
Phvul.006G113100.1	-0.834514	0.0393779	0.688467
Phvul.005G001600.1	0.578575	0.0394086	0.688467
Phvul.007G027200.1	-1.7625	0.0394346	0.688467
Phvul.001G124300.1	-0.725079	0.0394541	0.688467
Phvul.002G074100.1	-1.27777	0.0396198	0.68995
Phvul.009G228200.1	0.807293	0.0396422	0.68995
Phvul.007G176800.1	-0.562196	0.0396581	0.68995
Phvul.011G162800.1	-0.639402	0.0396699	0.68995
Phvul.009G040600.1	0.772707	0.0397028	0.68995
Phvul.010G003200.1	-0.580859	0.0397498	0.68995
Phvul.005G144200.1	0.505655	0.0397588	0.68995
Phvul.011G097900.1	-1.2757	0.0397675	0.68995
Phvul.003G291400.1	-1.06486	0.0398201	0.690368
Phvul.007G121500.1	-0.740258	0.0399149	0.691208
Phvul.009G227800.1	-1.32291	0.0399258	0.691208
Phvul.008G059000.1	0.838006	0.0400659	0.692303
Phvul.005G015500.1	-0.956686	0.0401283	0.692303
Phvul.003G143800.1	-0.91766	0.0401499	0.692303
Phvul.003G218700.1	-3.14982	0.0401684	0.692303
Phvul.008G177800.1	-1.65045	0.0402214	0.692303
Phvul.009G020000.1	-0.650587	0.0402271	0.692303
Phvul.001G116500.1	-0.664893	0.0402286	0.692303
Phvul.004G119200.1	-1.72504	0.0402485	0.692303
Phvul.007G211900.1	4.38229	0.0403089	0.692303
Phvul.003G276300.1	-0.648384	0.0403105	0.692303
Phvul.007G145200.1	-0.854485	0.0403488	0.692303
Phvul.004G122500.1	0.514176	0.0403557	0.692303
Phvul.002G132100.1	-0.906783	0.0403614	0.692303
Phvul.005G147500.1	-1.33903	0.0405102	0.694361
Phvul.006G024900.1	-1.15934	0.0405772	0.694366
Phvul.006G083700.1	-1.02888	0.0406313	0.694366
Phvul.003G066700.1	1.02927	0.040639	0.694366
Phvul.011G053700.1	0.590869	0.0406914	0.694366
Phvul.006G217300.1	1.43639	0.0406926	0.694366
Phvul.002G146000.1	-0.934146	0.0407276	0.694366
Phvul.008G040900.1	0.582022	0.0407679	0.694366
Phvul.009G196600.1	-0.951816	0.0407686	0.694366
Phvul.011G045000.1	-0.583571	0.04079	0.694366
Phvul.005G127500.1	-0.833171	0.0409045	0.694366
Phvul.008G112500.1	0.52041	0.040908	0.694366
Phvul.001G172100.1	-0.914621	0.0409366	0.694366
Phvul.003G212700.1	1.75548	0.0409608	0.694366
Phvul.007G189500.1	-0.668605	0.0409658	0.694366
Phvul.009G016800.1	-0.695487	0.0409949	0.694366
Phvul.003G292300.1	0.705956	0.0410257	0.694366
Phvul.004G066300.1	-1.61187	0.0410299	0.694366
Phvul.007G069700.1	0.500743	0.0410323	0.694366
Phvul.006G180000.1	-0.645569	0.0410563	0.694366
Phvul.011G057200.1	-0.977835	0.0410915	0.694475
Phvul.008G258200.1	-0.895067	0.0411539	0.695044
Phvul.011G107700.1	-0.921202	0.0412987	0.696869
Phvul.007G182500.1	-1.28839	0.0413477	0.696869
Phvul.008G221200.1	-0.862899	0.0413485	0.696869
Phvul.001G260700.1	0.830438	0.0414578	0.698224
Phvul.003G259000.1	-1.19164	0.041527	0.698821
Phvul.010G041900.1	-1.23902	0.041551	0.698821
Phvul.009G120100.1	-0.969071	0.0416464	0.699938
Phvul.004G008800.1	-0.931265	0.0417772	0.701052
Phvul.010G130900.1	0.584611	0.0418162	0.701052
Phvul.003G246000.1	-0.740748	0.041851	0.701052
Phvul.004G174200.1	-0.640283	0.0418876	0.701052
Phvul.004G011400.1	-4.36513	0.0419146	0.701052
Phvul.007G186300.1	-2.08986	0.041919	0.701052
Phvul.001G126800.1	-0.766964	0.0419794	0.701052
Phvul.003G111700.1	-0.706893	0.0420192	0.701052
Phvul.002G316400.1	-0.994436	0.042034	0.701052
Phvul.005G146400.1	-0.652219	0.0420353	0.701052
Phvul.006G135600.1	1.64611	0.0420355	0.701052
Phvul.002G116100.1	-2.07876	0.0420856	0.701052
Phvul.005G057100.1	-0.527589	0.0420898	0.701052
Phvul.005G021700.1	-0.563071	0.0422006	0.702004
Phvul.008G286600.1	-0.958928	0.0422245	0.702004
Phvul.006G218600.1	0.716381	0.0422433	0.702004
Phvul.006G194000.1	-0.990711	0.0422631	0.702004
Phvul.003G199500.1	1.32643	0.04232	0.702465
Phvul.001G094800.1	-0.575188	0.0423649	0.702728
Phvul.003G081900.1	-0.749333	0.0424018	0.702858
Phvul.004G059200.1	-0.839669	0.0424787	0.703381
Phvul.002G166600.1	2.0046	0.0425116	0.703381
Phvul.003G091600.1	0.521778	0.0425543	0.703381
Phvul.003G003700.1	-1.11093	0.0425597	0.703381
Phvul.007G009800.1	-0.668643	0.0425966	0.703381
Phvul.005G182400.1	-0.515333	0.042608	0.703381
Phvul.002G160600.1	1.15189	0.0427502	0.704872
Phvul.007G111200.1	1.25091	0.0427762	0.704872
Phvul.005G095600.1	-0.573696	0.0427858	0.704872
Phvul.005G075400.1	-1.38699	0.0429107	0.706448
Phvul.008G012000.1	-1.19629	0.042994	0.706491
Phvul.007G055700.1	-1.15409	0.0430244	0.706491
Phvul.003G172500.1	0.689496	0.0430364	0.706491
Phvul.006G004400.1	-1.84676	0.0430556	0.706491
Phvul.001G244000.1	1.28739	0.0430793	0.706491
Phvul.011G134300.1	1.05781	0.0430953	0.706491
Phvul.007G242300.1	-1.44881	0.0431232	0.706491
Phvul.009G021200.1	0.59814	0.0431472	0.706491
Phvul.001G117700.1	-0.556653	0.0432375	0.706821
Phvul.009G205700.1	-0.560308	0.0432815	0.706821
Phvul.006G195100.1	-0.570168	0.0433252	0.706821
Phvul.004G154300.1	-1.30713	0.043326	0.706821
Phvul.006G034100.1	-0.60275	0.0433569	0.706821
Phvul.007G195200.1	-1.43327	0.0433826	0.706821
Phvul.004G021300.1	1.77694	0.0433836	0.706821
Phvul.007G269200.1	-1.06053	0.0434337	0.706821
Phvul.011G184300.1	-0.827667	0.0434789	0.706821
Phvul.008G050400.1	-0.538127	0.0434824	0.706821
Phvul.007G081700.1	-0.595995	0.0435062	0.706821
Phvul.001G138300.1	0.904301	0.0435183	0.706821
Phvul.009G213200.1	-0.621728	0.0435985	0.706864
Phvul.006G141900.1	-0.693329	0.0436327	0.706864
Phvul.008G169000.1	-0.643997	0.0436358	0.706864
Phvul.011G077300.1	-0.983965	0.0436379	0.706864
Phvul.009G188500.1	-0.708423	0.0436921	0.707267
Phvul.004G128500.1	-0.656989	0.043792	0.708411
Phvul.009G097500.1	-1.2094	0.0439409	0.710343
Phvul.003G182900.1	0.631465	0.0441409	0.712429
Phvul.008G287700.1	-0.669158	0.0441478	0.712429
Phvul.009G063700.1	-0.972082	0.0441913	0.712429
Phvul.009G104400.1	2.3961	0.044213	0.712429
Phvul.004G014300.1	-1.1165	0.0442173	0.712429
Phvul.005G035300.1	-0.58118	0.0442937	0.713176
Phvul.007G011800.1	-0.524728	0.0443226	0.713176
Phvul.002G231900.1	0.510506	0.044509	0.714932
Phvul.011G122200.1	-0.879215	0.0445324	0.714932
Phvul.004G020300.1	0.813418	0.0445939	0.714932
Phvul.006G062000.1	-0.573427	0.0446235	0.714932
Phvul.005G086600.1	-0.773753	0.0446336	0.714932
Phvul.011G046900.1	-1.49104	0.0446444	0.714932
Phvul.002G293700.1	0.582538	0.0446527	0.714932
Phvul.010G067500.1	1.14239	0.0446685	0.714932
Phvul.003G163500.1	0.651689	0.0447471	0.715372
Phvul.007G157500.1	0.598073	0.0447653	0.715372
Phvul.003G195300.1	-1.28755	0.0447847	0.715372
Phvul.007G180100.1	-0.601468	0.0448342	0.715555
Phvul.002G081400.1	0.751356	0.0448554	0.715555
Phvul.011G147100.1	2.87561	0.0449043	0.715802
Phvul.008G113300.1	1.12032	0.0449391	0.715802
Phvul.009G200200.1	-0.553409	0.0449598	0.715802
Phvul.005G071400.1	2.7369	0.0450666	0.715856
Phvul.003G016600.1	-0.995565	0.0451008	0.715856
Phvul.009G106700.1	-1.13473	0.0451109	0.715856
Phvul.009G248500.1	0.662085	0.045143	0.715856
Phvul.009G246100.1	0.564368	0.0451474	0.715856
Phvul.003G193200.1	-2.50825	0.0451746	0.715856
Phvul.010G057300.1	1.03397	0.045189	0.715856
Phvul.010G144200.1	-1.34681	0.0452001	0.715856
Phvul.003G125700.1	0.59021	0.0453088	0.717107
Phvul.003G149600.1	2.22748	0.0454538	0.717296
Phvul.002G124300.1	1.92654	0.0454564	0.717296
Phvul.001G194300.1	-0.605598	0.0455331	0.717296
Phvul.010G129900.1	-1.1909	0.0455444	0.717296
Phvul.011G067700.1	0.679617	0.0455796	0.717296
Phvul.001G258800.1	-1.27422	0.0456332	0.717296
Phvul.002G053400.1	1.01358	0.0456359	0.717296
Phvul.007G209200.1	-0.643613	0.0456383	0.717296
Phvul.010G082300.1	0.530294	0.0456412	0.717296
Phvul.005G129500.1	-0.586643	0.0456422	0.717296
Phvul.005G032700.1	-0.868512	0.0456604	0.717296
Phvul.003G061900.1	-0.573834	0.0457062	0.717296
Phvul.003G217000.1	1.08071	0.0457067	0.717296
Phvul.007G185100.1	-0.770478	0.0457362	0.717296
Phvul.003G133400.1	1.05547	0.0458253	0.718227
Phvul.008G128000.1	0.544492	0.0459793	0.719065
Phvul.002G325400.1	1.42988	0.0459794	0.719065
Phvul.010G046200.1	-0.792187	0.0460005	0.719065
Phvul.007G116200.1	-1.20673	0.0460059	0.719065
Phvul.003G187900.1	-1.01517	0.0460275	0.719065
Phvul.003G048900.1	1.02938	0.0461228	0.720087
Phvul.003G108900.1	-1.01738	0.0461692	0.720347
Phvul.009G217500.1	-2.88303	0.0462086	0.720497
Phvul.011G039400.1	-0.953916	0.0462534	0.720729
Phvul.010G073300.1	-1.22346	0.0463277	0.721422
Phvul.005G065700.1	0.660914	0.0464097	0.722234
Phvul.007G207200.1	-0.759119	0.0464994	0.722475
Phvul.003G126100.1	-1.03681	0.0465192	0.722475
Phvul.004G089300.1	0.535008	0.0465233	0.722475
Phvul.002G328900.1	0.586338	0.0465581	0.722475
Phvul.008G092800.1	-2.48375	0.0465747	0.722475
Phvul.005G099900.1	-0.522782	0.0467001	0.722983
Phvul.008G110300.1	4.20907	0.0467465	0.722983
Phvul.011G165700.1	0.588019	0.0467748	0.722983
Phvul.008G084700.1	0.760997	0.0467848	0.722983
Phvul.007G049600.1	1.028	0.0467862	0.722983
Phvul.008G272800.1	-1.57182	0.0467869	0.722983
Phvul.003G250300.1	0.968397	0.0468671	0.723761
Phvul.010G066400.1	-0.701005	0.0469305	0.723891
Phvul.005G020800.1	-0.979621	0.0469355	0.723891
Phvul.003G293500.1	-0.957416	0.0470411	0.724194
Phvul.003G148400.1	-0.751839	0.0470449	0.724194
Phvul.006G060700.1	-1.10337	0.0470566	0.724194
Phvul.005G092700.1	-0.670072	0.0470766	0.724194
Phvul.004G057800.1	-1.25828	0.0471049	0.724194
Phvul.002G207900.1	0.51757	0.047213	0.725209
Phvul.007G087800.1	2.41249	0.047231	0.725209
Phvul.008G080400.1	0.484167	0.0472713	0.725366
Phvul.001G227900.1	0.564857	0.047357	0.725553
Phvul.001G170700.1	0.856719	0.0473757	0.725553
Phvul.004G156600.1	-2.38678	0.0473829	0.725553
Phvul.006G056400.1	-0.838906	0.0474035	0.725553
Phvul.004G068400.1	-0.54691	0.0474806	0.725561
Phvul.010G111200.1	-0.802081	0.0475068	0.725561
Phvul.002G256500.1	0.675761	0.0475365	0.725561
Phvul.002G320500.1	2.137	0.047578	0.725561
Phvul.004G019000.1	-1.99603	0.0475833	0.725561
Phvul.009G056000.1	-1.37708	0.0475842	0.725561
Phvul.010G074200.1	-2.6902	0.0476345	0.72587
Phvul.009G250300.1	0.571186	0.0476813	0.726126
Phvul.007G042000.1	0.624419	0.047794	0.727384
Phvul.001G200400.1	0.549777	0.0478642	0.727994
Phvul.002G107900.1	0.731341	0.0480761	0.728657
Phvul.009G002100.1	-0.549156	0.0480858	0.728657
Phvul.007G273100.1	0.50833	0.0481123	0.728657
Phvul.001G145700.1	-3.08902	0.0481431	0.728657
Phvul.011G057600.1	-1.90459	0.04815	0.728657
Phvul.009G122300.1	-0.611621	0.0481527	0.728657
Phvul.003G031200.1	0.747671	0.0481582	0.728657
Phvul.006G107100.1	-1.60108	0.0481672	0.728657
Phvul.009G045200.1	-0.743536	0.0481791	0.728657
Phvul.004G071900.1	-0.649732	0.0482651	0.7295
Phvul.003G027600.1	0.693412	0.04831	0.729722
Phvul.009G141900.1	-1.00613	0.0484387	0.73108
Phvul.008G219800.1	1.26832	0.0484604	0.73108
Phvul.006G122100.1	-0.996892	0.0485653	0.732206
Phvul.004G029300.1	0.676455	0.0486626	0.733216
Phvul.002G105200.1	0.499442	0.0487389	0.73382
Phvul.007G211500.1	-1.48754	0.0487887	0.73382
Phvul.006G118000.1	-0.562062	0.0488052	0.73382
Phvul.003G094200.1	-1.55012	0.0488758	0.73382
Phvul.002G168200.1	0.86806	0.0488879	0.73382
Phvul.005G087400.1	2.05188	0.0488964	0.73382
Phvul.008G051600.1	-1.17948	0.0489152	0.73382
Phvul.001G116800.1	-0.576053	0.0490895	0.735977
Phvul.007G249400.1	-0.681787	0.0491405	0.736054
Phvul.002G124900.1	0.93869	0.0491555	0.736054
Phvul.005G101900.1	0.727417	0.0492063	0.736238
Phvul.008G060600.1	0.672254	0.0492288	0.736238
Phvul.005G088900.1	-0.540402	0.0493526	0.737267
Phvul.001G154400.1	-1.13516	0.0493585	0.737267
Phvul.005G131900.1	0.521682	0.0494804	0.73863
Phvul.008G053800.1	0.635485	0.0495659	0.739449
Phvul.008G203300.1	-1.37265	0.0496209	0.739814
Phvul.002G092500.1	0.70039	0.0496618	0.739967
Phvul.008G014300.1	0.535556	0.0497414	0.740172
Phvul.011G007200.1	-0.617903	0.0497463	0.740172
Phvul.005G149600.1	-1.48617	0.0497675	0.740172
Phvul.005G178900.1	-0.554796	0.0499033	0.7414
Phvul.008G091200.1	0.485215	0.0499114	0.7414
Phvul.006G061800.1	-0.605537	0.0500058	0.742347
Phvul.002G132300.1	-0.828103	0.0500393	0.742388
Phvul.007G073600.1	-1.05868	0.0501404	0.743431
Phvul.005G139200.1	-1.68577	0.0502319	0.74405
Phvul.008G008600.1	-1.24236	0.0502598	0.74405
Phvul.008G280200.1	-0.629993	0.0502813	0.74405
Phvul.004G142100.1	-1.30547	0.0503293	0.74405
Phvul.011G033800.1	-1.20325	0.0503602	0.74405
Phvul.008G068900.1	0.57219	0.0503928	0.74405
Phvul.002G115800.1	0.720752	0.0503976	0.74405
Phvul.001G226100.1	0.885364	0.0504533	0.744417
Phvul.005G090500.1	-0.734217	0.0505425	0.745278
Phvul.006G143100.1	0.725036	0.0506425	0.746298
Phvul.011G012100.1	-0.712359	0.0507513	0.747445
Phvul.009G070800.1	0.864781	0.0508123	0.747888
Phvul.001G143000.1	0.520589	0.0509059	0.748376
Phvul.009G255100.1	-0.966154	0.0509177	0.748376
Phvul.001G074100.1	-0.837564	0.0509485	0.748376
Phvul.002G038900.1	-1.53637	0.0509752	0.748376
Phvul.008G016200.1	-1.01103	0.0510389	0.748376
Phvul.001G058700.1	0.702734	0.0510951	0.748376
Phvul.005G158600.1	0.510107	0.0511112	0.748376
Phvul.010G065800.1	-0.891107	0.051136	0.748376
Phvul.010G009400.1	-0.533248	0.0511618	0.748376
Phvul.008G142000.1	-1.67331	0.0512194	0.748376
Phvul.004G062500.1	0.49982	0.051236	0.748376
Phvul.007G046800.1	-0.540454	0.0512446	0.748376
Phvul.008G261700.1	0.52225	0.051248	0.748376
Phvul.010G091400.1	1.77286	0.0513458	0.748563
Phvul.006G066600.1	-0.47618	0.0513458	0.748563
Phvul.005G077900.1	-1.30388	0.0514652	0.748563
Phvul.009G043300.1	0.697137	0.0515076	0.748563
Phvul.006G125700.1	0.741257	0.0515187	0.748563
Phvul.009G157800.1	0.579762	0.051556	0.748563
Phvul.002G292300.1	-0.575515	0.0516083	0.748563
Phvul.002G275100.1	0.532303	0.0516228	0.748563
Phvul.003G077800.1	-1.53501	0.0517299	0.748563
Phvul.010G120400.1	0.597565	0.0517979	0.748563
Phvul.002G328300.1	0.544476	0.0518194	0.748563
Phvul.010G075600.1	-1.17378	0.0518196	0.748563
Phvul.010G059000.1	0.765734	0.051851	0.748563
Phvul.006G131800.1	0.781002	0.051908	0.748563
Phvul.011G118300.1	-2.90404	0.0519242	0.748563
Phvul.002G144800.1	-1.83133	0.0520213	0.748563
Phvul.007G149800.1	0.577565	0.0520359	0.748563
Phvul.002G308900.1	-0.833342	0.0520457	0.748563
Phvul.009G206400.1	0.83675	0.0521092	0.748563
Phvul.007G221300.1	0.535887	0.052113	0.748563
Phvul.002G204600.1	-1.92797	0.0521183	0.748563
Phvul.006G124600.1	4.15835	0.0521282	0.748563
Phvul.009G247000.1	4.15835	0.0521371	0.748563
Phvul.002G008100.1	1.07736	0.0521385	0.748563
Phvul.003G104100.1	0.593674	0.0521663	0.748563
Phvul.005G107800.1	-0.635448	0.0521696	0.748563
Phvul.003G237800.1	-1.78527	0.0521816	0.748563
Phvul.001G236500.1	0.708417	0.0522096	0.748563
Phvul.003G004300.1	-1.40096	0.0522104	0.748563
Phvul.009G055400.1	-0.698019	0.0522227	0.748563
Phvul.001G145100.1	-1.48508	0.052247	0.748563
Phvul.007G077500.1	0.803533	0.0522884	0.748563
Phvul.001G092500.1	-0.989686	0.0523179	0.748563
Phvul.003G090400.1	0.541797	0.0523893	0.748563
Phvul.010G048000.1	-4.01732	0.05244	0.748563
Phvul.007G222400.1	-0.947322	0.052489	0.748563
Phvul.008G152300.1	-2.92309	0.0524978	0.748563
Phvul.006G043700.1	0.536268	0.0525108	0.748563
Phvul.005G107900.1	-0.895745	0.0525235	0.748563
Phvul.002G103700.1	-0.636549	0.0525288	0.748563
Phvul.005G183800.1	-1.72613	0.0525307	0.748563
Phvul.005G099600.1	-0.609099	0.052618	0.749365
Phvul.004G169400.1	4.14323	0.0526913	0.74964
Phvul.008G058400.1	-2.84709	0.0527141	0.74964
Phvul.008G020100.1	0.541673	0.0527304	0.74964
Phvul.003G053900.1	0.719396	0.0528178	0.750441
Phvul.003G281600.1	-1.15867	0.052849	0.750443
Phvul.011G027700.1	-0.659803	0.0529141	0.750927
Phvul.010G139900.1	-1.15084	0.0530305	0.751107
Phvul.011G146300.1	-1.7587	0.0530621	0.751107
Phvul.008G274700.1	-1.13508	0.0530773	0.751107
Phvul.008G042600.1	0.572952	0.0531098	0.751107
Phvul.004G024900.1	0.835046	0.0531114	0.751107
Phvul.008G122400.1	-0.832319	0.0531133	0.751107
Phvul.006G109700.1	0.511157	0.0532839	0.753079
Phvul.005G046700.1	1.34832	0.0533286	0.75327
Phvul.004G144800.1	0.606067	0.0534208	0.754085
Phvul.003G276200.1	-0.597503	0.0534531	0.754085
Phvul.002G243600.1	-1.15032	0.0534799	0.754085
Phvul.006G047000.1	-0.581924	0.0536147	0.755306
Phvul.008G289000.1	-0.500917	0.053635	0.755306
Phvul.006G099300.1	-0.605253	0.0537237	0.755306
Phvul.004G082400.1	-1.82178	0.0537595	0.755306
Phvul.011G157500.1	0.635805	0.0537624	0.755306
Phvul.001G194000.1	0.695764	0.0537637	0.755306
Phvul.008G031800.1	0.695336	0.0537972	0.755306
Phvul.001G079500.1	3.02039	0.0538402	0.755306
Phvul.007G153800.1	0.920327	0.05385	0.755306
Phvul.003G196000.1	-1.00672	0.053879	0.755306
Phvul.010G137100.1	1.44747	0.0539326	0.755619
Phvul.003G179100.1	-0.947904	0.0539896	0.75598
Phvul.004G046100.1	-1.01423	0.0540687	0.75606
Phvul.006G168800.1	-0.87266	0.0541263	0.75606
Phvul.005G007100.1	-0.506743	0.0541538	0.75606
Phvul.005G160000.1	-0.82235	0.0541692	0.75606
Phvul.008G241300.1	-0.707287	0.0541939	0.75606
Phvul.002G297000.1	-0.532624	0.0542059	0.75606
Phvul.011G136900.1	1.3411	0.0542144	0.75606
Phvul.003G283400.1	0.625526	0.0543195	0.756824
Phvul.001G258200.1	1.09278	0.0543476	0.756824
Phvul.006G110300.1	0.542251	0.0543684	0.756824
Phvul.008G127100.1	1.01734	0.0544377	0.756824
Phvul.008G054900.1	0.597228	0.0544867	0.756824
Phvul.004G036700.1	-0.861548	0.0545018	0.756824
Phvul.004G022100.1	0.6147	0.0545126	0.756824
Phvul.010G034100.1	-0.734302	0.0545196	0.756824
Phvul.009G257500.1	-1.0129	0.0545713	0.756846
Phvul.006G102000.1	0.708052	0.0545839	0.756846
Phvul.009G074500.1	0.693186	0.0547277	0.758405
Phvul.011G065000.1	0.716136	0.0549628	0.761228
Phvul.009G155500.1	-1.42426	0.0550636	0.762187
Phvul.010G056200.1	1.04187	0.0551748	0.763288
Phvul.008G021300.1	0.734605	0.0552325	0.763333
Phvul.006G171100.1	0.552489	0.0552412	0.763333
Phvul.002G079200.1	0.484755	0.0553256	0.763475
Phvul.008G127400.1	-0.853193	0.0553887	0.763475
Phvul.003G202800.1	-0.543433	0.0554465	0.763475
Phvul.003G021000.1	0.728497	0.0554543	0.763475
Phvul.009G052600.1	-0.57171	0.0555004	0.763475
Phvul.009G228000.1	-1.24364	0.0555791	0.763475
Phvul.004G013000.1	-0.858327	0.0556408	0.763475
Phvul.009G109800.1	-0.779478	0.055649	0.763475
Phvul.003G155500.1	0.550398	0.0557097	0.763475
Phvul.008G230700.1	0.562875	0.0557252	0.763475
Phvul.007G233900.1	0.50131	0.0557359	0.763475
Phvul.008G179200.1	-1.43384	0.0557464	0.763475
Phvul.005G183600.1	0.616165	0.0558009	0.763475
Phvul.007G063500.1	-0.540928	0.0558559	0.763475
Phvul.004G040500.1	0.78461	0.0558564	0.763475
Phvul.007G050600.1	0.864387	0.0558582	0.763475
Phvul.002G273300.1	0.546834	0.0558779	0.763475
Phvul.003G251500.1	-0.605561	0.0558923	0.763475
Phvul.005G014700.1	-0.869292	0.0559174	0.763475
Phvul.011G168200.1	-0.597167	0.0559322	0.763475
Phvul.004G045800.1	-0.848378	0.0559462	0.763475
Phvul.009G043000.1	-0.569835	0.0559912	0.763475
Phvul.002G036500.1	-0.571176	0.0560229	0.763475
Phvul.009G197900.1	-1.0405	0.0560296	0.763475
Phvul.008G112700.1	-0.614479	0.0560724	0.763475
Phvul.001G261800.1	0.563276	0.0561499	0.763475
Phvul.008G122300.1	0.520181	0.0561662	0.763475
Phvul.006G169400.1	-1.37788	0.0562112	0.763475
Phvul.003G233400.1	0.662664	0.056246	0.763475
Phvul.008G279200.1	-0.693068	0.056252	0.763475
Phvul.002G275400.1	1.63635	0.0562813	0.763475
Phvul.002G006000.1	-0.545754	0.0563117	0.763475
Phvul.004G049800.1	-0.657649	0.0563183	0.763475
Phvul.005G051900.1	-0.780241	0.0563255	0.763475
Phvul.001G119500.1	-0.54014	0.0563626	0.763549
Phvul.009G192400.1	-1.03819	0.0563963	0.763578
Phvul.009G142800.1	0.678545	0.0564698	0.764016
Phvul.003G045600.1	-1.27081	0.0564919	0.764016
Phvul.001G182200.1	0.621373	0.0566369	0.765548
Phvul.004G139300.1	-0.521819	0.0567181	0.765703
Phvul.008G228800.1	-0.92816	0.0567323	0.765703
Phvul.006G108500.1	-0.833782	0.0567434	0.765703
Phvul.005G007900.1	-0.893714	0.0568156	0.766249
Phvul.005G106500.1	0.621314	0.0568878	0.766782
Phvul.011G085300.1	-0.627633	0.0569677	0.766782
Phvul.009G248800.1	-1.04242	0.0570925	0.766782
Phvul.007G089200.1	3.97217	0.0571157	0.766782
Phvul.006G062600.1	0.601861	0.0571188	0.766782
Phvul.009G174000.1	-1.04507	0.0571255	0.766782
Phvul.001G135200.1	-0.791889	0.0571313	0.766782
Phvul.004G088300.1	-0.827314	0.0571319	0.766782
Phvul.007G014600.1	0.613882	0.057149	0.766782
Phvul.006G189900.1	0.557989	0.0571872	0.766782
Phvul.010G075100.1	0.513591	0.0572294	0.766782
Phvul.002G278300.1	-0.643491	0.0572358	0.766782
Phvul.006G062200.1	0.542946	0.0573404	0.767602
Phvul.009G136500.1	0.754095	0.0573606	0.767602
Phvul.008G065700.1	-0.501985	0.057526	0.769022
Phvul.008G255600.1	-0.55916	0.0575469	0.769022
Phvul.001G179500.1	-1.47435	0.0575621	0.769022
Phvul.004G000300.1	-0.838929	0.0576403	0.769633
Phvul.006G204400.1	0.607332	0.0576715	0.769633
Phvul.002G246700.1	-0.534009	0.0577179	0.769827
Phvul.007G187800.1	0.614919	0.0578866	0.770644
Phvul.001G089800.1	-0.728915	0.0579833	0.770644
Phvul.003G222300.1	0.599628	0.0580132	0.770644
Phvul.011G013000.1	-0.794616	0.0580257	0.770644
Phvul.005G011300.1	-0.779669	0.0580365	0.770644
Phvul.009G167200.1	1.25967	0.0580558	0.770644
Phvul.007G048000.1	3.9924	0.058061	0.770644
Phvul.004G022300.1	-0.661418	0.0580668	0.770644
Phvul.003G073800.1	-1.31556	0.0580824	0.770644
Phvul.008G201100.1	0.644663	0.0581229	0.770644
Phvul.009G166800.1	-0.753063	0.0581505	0.770644
Phvul.008G253200.1	0.535805	0.0581694	0.770644
Phvul.009G112600.1	-1.1554	0.0581937	0.770644
Phvul.011G007100.1	0.619974	0.0582705	0.771238
Phvul.002G238000.1	-1.02108	0.0583402	0.771738
Phvul.009G197100.1	-4.01676	0.0583811	0.771857
Phvul.006G197400.1	2.72936	0.0584326	0.771967
Phvul.008G286800.1	-0.722647	0.0584533	0.771967
Phvul.002G131900.1	0.703566	0.058498	0.772136
Phvul.002G248000.1	-0.537291	0.0586901	0.773927
Phvul.001G146800.1	-1.16226	0.05876	0.773927
Phvul.007G126500.1	-0.567888	0.0587764	0.773927
Phvul.005G174700.1	-1.07377	0.0587845	0.773927
Phvul.008G081900.1	0.835789	0.0588531	0.773927
Phvul.006G176600.1	1.44067	0.0588553	0.773927
Phvul.009G108700.1	-0.470549	0.058908	0.773927
Phvul.009G040700.1	0.789871	0.0589211	0.773927
Phvul.005G160500.1	-0.577994	0.0589886	0.773927
Phvul.011G174400.1	0.479843	0.0590468	0.773927
Phvul.008G093200.1	-1.15665	0.0590568	0.773927
Phvul.001G101900.1	0.655688	0.0590588	0.773927
Phvul.009G242900.1	0.539673	0.059064	0.773927
Phvul.003G021700.1	0.619502	0.0590821	0.773927
Phvul.003G283100.1	0.640018	0.0592053	0.775121
Phvul.005G148000.1	0.508938	0.0593521	0.775461
Phvul.005G046500.1	-0.582535	0.0593664	0.775461
Phvul.007G062100.1	-0.844441	0.0593745	0.775461
Phvul.002G172300.1	4.1593	0.0593827	0.775461
Phvul.005G085100.1	-0.527895	0.0594257	0.775461
Phvul.009G241100.1	-0.502179	0.0594826	0.775461
Phvul.002G020500.1	0.671576	0.0595146	0.775461
Phvul.002G258200.1	-0.731301	0.0595152	0.775461
Phvul.006G070200.1	-0.705923	0.0595927	0.775461
Phvul.003G159500.1	-1.14674	0.0596262	0.775461
Phvul.001G099400.1	-0.516075	0.0597105	0.775461
Phvul.009G031200.1	4.18646	0.0597596	0.775461
Phvul.007G094500.1	-1.02615	0.0597763	0.775461
Phvul.006G075400.1	-2.34227	0.0597827	0.775461
Phvul.010G075700.1	-0.924291	0.059785	0.775461
Phvul.010G041500.1	-0.943603	0.0597986	0.775461
Phvul.008G173300.1	0.650499	0.0598335	0.775461
Phvul.004G002100.1	-0.65403	0.0599207	0.775461
Phvul.002G236700.1	0.636994	0.0599223	0.775461
Phvul.008G016600.1	0.998978	0.0599387	0.775461
Phvul.006G084300.1	-0.982129	0.0599744	0.775461
Phvul.009G224100.1	-1.05723	0.0599757	0.775461
Phvul.002G076700.1	0.643666	0.0600649	0.775461
Phvul.006G071600.1	-0.869527	0.0600888	0.775461
Phvul.004G020000.1	0.601033	0.0600937	0.775461
Phvul.010G106600.1	-1.29234	0.0601194	0.775461
Phvul.010G099600.1	0.537135	0.060123	0.775461
Phvul.011G056600.1	-1.44871	0.0601297	0.775461
Phvul.008G020400.1	-0.60013	0.0601626	0.775472
Phvul.001G254300.1	2.75125	0.0603179	0.776864
Phvul.001G087300.1	-1.51237	0.0603349	0.776864
Phvul.009G152500.1	1.25607	0.0604755	0.77826
Phvul.009G020700.1	0.569053	0.0605585	0.778394
Phvul.002G084700.1	-0.892761	0.0605769	0.778394
Phvul.002G241500.1	0.577054	0.0605825	0.778394
Phvul.001G155700.1	-1.08507	0.0606384	0.778698
Phvul.002G151800.1	-0.492966	0.0607157	0.779276
Phvul.009G195500.1	-1.08564	0.0607824	0.779278
Phvul.006G087500.1	-1.16775	0.0608045	0.779278
Phvul.003G236200.1	0.587265	0.0608135	0.779278
Phvul.004G051100.1	0.9081	0.0608905	0.779278
Phvul.001G090300.1	-1.29839	0.0609258	0.779278
Phvul.009G174400.1	-1.10097	0.0609413	0.779278
Phvul.008G288200.1	-0.983467	0.0609549	0.779278
Phvul.011G175100.1	-0.88499	0.0609934	0.779278
Phvul.008G221800.1	-0.911305	0.0610159	0.779278
Phvul.002G223500.1	-1.17017	0.0610383	0.779278
Phvul.008G014800.1	0.765652	0.0611063	0.779735
Phvul.003G114200.1	-1.56845	0.0611799	0.780242
Phvul.L009900.1	-0.997851	0.0612329	0.780242
Phvul.003G043800.1	0.825524	0.0612429	0.780242
Phvul.008G124000.1	-0.484851	0.0612754	0.780244
Phvul.001G001800.1	1.27097	0.0613699	0.780376
Phvul.006G056100.1	1.05904	0.061386	0.780376
Phvul.002G269300.1	-0.968039	0.061406	0.780376
Phvul.007G126200.1	-0.497358	0.0614445	0.780376
Phvul.002G268900.1	0.714337	0.0614758	0.780376
Phvul.006G208600.1	-0.944348	0.0614934	0.780376
Phvul.002G158900.1	0.562324	0.0615118	0.780376
Phvul.010G038800.1	0.599833	0.0615991	0.780773
Phvul.009G033500.1	-0.492185	0.0616077	0.780773
Phvul.004G121700.1	0.460275	0.0616562	0.780932
Phvul.007G111500.1	-1.12615	0.061708	0.780932
Phvul.001G187600.1	-0.548756	0.0617171	0.780932
Phvul.011G077700.1	-1.16975	0.0617811	0.781332
Phvul.008G066300.1	0.997265	0.0619748	0.782085
Phvul.002G310200.1	0.886394	0.0619843	0.782085
Phvul.008G282700.1	-0.553374	0.0620501	0.782085
Phvul.002G111300.1	0.557317	0.0620668	0.782085
Phvul.008G061500.1	-0.626927	0.062085	0.782085
Phvul.008G171800.1	-1.17785	0.0621008	0.782085
Phvul.007G242600.1	-1.74056	0.0621499	0.782085
Phvul.002G287200.1	0.491682	0.0621515	0.782085
Phvul.005G121900.1	-1.12338	0.0621843	0.782085
Phvul.008G290000.1	-0.634277	0.0621948	0.782085
Phvul.004G093100.1	-0.840768	0.0621966	0.782085
Phvul.011G150900.1	-1.14881	0.0622357	0.78217
Phvul.005G111400.1	0.787904	0.0623167	0.782781
Phvul.007G062000.1	-0.562793	0.0623543	0.782846
Phvul.010G131800.1	0.915208	0.0624211	0.783094
Phvul.002G220800.1	1.90309	0.0624844	0.783094
Phvul.001G259200.1	1.92665	0.0624967	0.783094
Phvul.009G110100.1	-0.82544	0.0625037	0.783094
Phvul.009G135800.1	-0.992412	0.0625852	0.78371
Phvul.007G045200.1	-1.42917	0.0626524	0.784145
Phvul.006G165800.1	1.14558	0.0627427	0.784575
Phvul.005G057400.1	1.06354	0.0627785	0.784575
Phvul.008G204500.1	0.927801	0.0627842	0.784575
Phvul.005G003800.1	0.450869	0.0628975	0.785585
Phvul.008G137800.1	-0.510776	0.0629456	0.78578
Phvul.003G079800.1	-1.71504	0.0630598	0.786514
Phvul.005G023200.1	-0.824641	0.0631371	0.786514
Phvul.009G015600.1	-1.59923	0.063158	0.786514
Phvul.006G154600.1	-0.867016	0.063217	0.786514
Phvul.009G098200.1	-1.32596	0.0632194	0.786514
Phvul.005G042000.1	0.502149	0.0632247	0.786514
Phvul.001G147100.1	-0.588141	0.0632323	0.786514
Phvul.009G006200.1	1.38933	0.0632963	0.78655
Phvul.004G065300.1	0.500764	0.0633073	0.78655
Phvul.009G135600.1	-0.615703	0.0633628	0.78655
Phvul.009G232500.1	-1.01569	0.0633653	0.78655
Phvul.002G048100.1	0.683338	0.0634084	0.786681
Phvul.003G056900.1	0.754855	0.0634489	0.78678
Phvul.006G159300.1	0.56023	0.0635423	0.787533
Phvul.002G067700.1	0.523414	0.0637249	0.789391
Phvul.L005800.1	0.813286	0.0638598	0.790657
Phvul.010G155800.1	-0.914651	0.0639142	0.790925
Phvul.005G078000.1	-1.42879	0.0640282	0.791596
Phvul.008G212300.1	0.571057	0.0640554	0.791596
Phvul.003G256600.1	1.3068	0.0640666	0.791596
Phvul.009G078500.1	-1.03895	0.064189	0.792055
Phvul.004G178800.1	1.02588	0.0642252	0.792055
Phvul.011G084900.1	-4.23147	0.0642277	0.792055
Phvul.006G219100.1	-1.10557	0.0642675	0.792055
Phvul.003G145600.1	-4.15998	0.0642676	0.792055
Phvul.005G132200.1	2.7142	0.0643445	0.792497
Phvul.008G281900.1	-0.566075	0.0644096	0.792497
Phvul.005G050000.1	0.477275	0.0644558	0.792497
Phvul.001G202300.1	-1.10153	0.0644598	0.792497
Phvul.001G119400.1	0.565726	0.0644675	0.792497
Phvul.001G259000.1	-0.88619	0.0645305	0.792869
Phvul.003G014900.1	-1.00902	0.0645943	0.793249
Phvul.011G178800.1	-0.650137	0.0646351	0.793348
Phvul.001G115400.1	-0.543609	0.0646856	0.793564
Phvul.007G179600.1	-0.572472	0.0647275	0.793675
Phvul.005G042400.1	-0.692948	0.0647824	0.793944
Phvul.011G118100.1	-0.678603	0.0648368	0.793944
Phvul.002G230300.1	-1.21513	0.0648837	0.793944
Phvul.011G099500.1	-0.75208	0.0648891	0.793944
Phvul.011G073600.1	-0.519515	0.0649185	0.793944
Phvul.010G120600.1	1.39452	0.0649465	0.793944
Phvul.009G102100.1	-0.982607	0.065092	0.794828
Phvul.001G067500.1	0.568256	0.0651358	0.794828
Phvul.009G081600.1	1.27098	0.0651519	0.794828
Phvul.001G148800.1	-1.54364	0.0652006	0.794828
Phvul.004G086000.1	-1.74397	0.0652195	0.794828
Phvul.003G073300.1	-1.05837	0.065239	0.794828
Phvul.010G010900.1	0.662398	0.0653862	0.794828
Phvul.009G057100.1	-2.90673	0.0653933	0.794828
Phvul.002G196200.1	1.20175	0.0654163	0.794828
Phvul.002G319400.1	-0.513431	0.0654167	0.794828
Phvul.008G250400.1	-2.55436	0.0654251	0.794828
Phvul.003G030700.1	1.17452	0.0654403	0.794828
Phvul.002G324900.1	0.512059	0.0654987	0.794828
Phvul.005G115300.1	0.501433	0.0655106	0.794828
Phvul.007G118000.1	0.488887	0.0655121	0.794828
Phvul.008G277500.1	-1.35291	0.0655816	0.795272
Phvul.008G288900.1	-0.704848	0.0656739	0.795619
Phvul.001G021200.1	0.567279	0.0656761	0.795619
Phvul.005G101000.1	-0.686891	0.0657154	0.795697
Phvul.009G130800.1	0.467686	0.0658248	0.796622
Phvul.007G016700.1	0.540573	0.0658706	0.796778
Phvul.006G006300.1	-0.797422	0.0659053	0.796798
[truncated: 22,169 more rows]
