# Supplementary material for: RNAseq Analysis of Endornavirus-Infected vs. Endornavirus-Free Common Bean (Phaseolus vulgaris) Cultivar Black Turtle Soup
Source: Front Microbiol. 2016 Nov 29;7:1905. doi: 10.3389/fmicb.2016.01905 (PMC5126043; doi:10.3389/fmicb.2016.01905)
Supplement: Supplementary file 7 [file DataSheet5.XLSX]

## Sheet: common_bean_genes.fpkm_matrix_t
	RSEM_BTS_minus_1	RSEM_BTS_minus_2	RSEM_BTS_minus_3	RSEM_BTS_plus_1	RSEM_BTS_plus_2	RSEM_BTS_plus_3
Phvul.L003800.1	99.35	59.63	57.67	44.86	84.46	45.28
Phvul.004G094300.1	4.41	5.33	7.38	10.55	7.72	8.59
Phvul.010G122100.1	40.47	28.46	39.35	31.44	36.16	31.24
Phvul.007G165800.1	12.31	3.82	4.96	8.5	4.4	1.99
Phvul.003G172500.1	1.54	2.12	1.97	2.37	3.61	3.14
Phvul.001G231800.1	9.01	15.5	9.93	7.84	11.52	11.17
Phvul.002G270000.1	0.24	0.39	0.52	0.29	0.17	0.26
Phvul.001G182600.1	0.15	0.41	0.44	0.43	0.41	0.35
Phvul.003G179700.1	0.86	0.27	0.56	0.08	0.16	0.16
Phvul.008G051900.1	2.16	3.48	3.33	3.35	2.91	2.56
Phvul.006G001800.1	8.76	12.84	16.35	18.26	14.34	18.08
Phvul.006G007700.1	0.23	0.09	0.3	0.35	0.1	0
Phvul.006G056900.1	14.21	30.38	30.58	28.42	24.79	32.24
Phvul.011G036100.1	5.94	5.72	8.07	7.35	7.8	7.46
Phvul.004G075200.1	4.09	5.78	6.75	5.96	8.11	5.04
Phvul.001G043500.1	2.41	3.96	7.62	2.54	0.59	11.87
Phvul.005G003900.1	20.71	33.28	31.64	36.66	23.12	28.29
Phvul.003G181200.1	0	0	0	0	0	0
Phvul.004G146800.1	0.39	0.97	0.74	0.59	0.63	0.59
Phvul.009G099200.1	0.11	0	0.14	0	0	0.12
Phvul.007G266100.1	0.01	0	0.01	0	0.07	0.01
Phvul.008G150000.1	7.06	9.14	8	6.88	6.6	10.99
Phvul.007G081400.1	0	0	0	0	0	0
Phvul.011G059600.1	18.41	16.49	17.74	17.33	14.13	12.81
Phvul.003G093700.1	0.72	1.27	1.25	1.8	0.5	0.87
Phvul.010G085300.1	0	0	0	0	0	0
Phvul.004G172000.1	5.05	7.81	7.27	6.48	10.17	5.3
Phvul.002G142900.1	5.15	5.65	5.74	5.33	4.44	5.63
Phvul.006G144800.1	15.4	21.58	21.94	15.15	24.09	20.3
Phvul.001G022900.1	1.33	3.41	2.73	2.47	1.58	1.93
Phvul.011G021000.1	8.48	8.34	11.94	9.97	9.75	10
Phvul.007G019500.1	0.02	0	0.03	0.12	0.03	0.03
Phvul.004G127400.1	3.39	1.02	3	2.1	1.15	2.04
Phvul.005G033700.1	0	0	0	0	0.39	0.13
Phvul.002G177200.1	2.94	5.91	5.28	5.18	3.49	3.98
Phvul.005G111500.1	0.21	0.36	0.42	1.31	0.57	0.31
Phvul.007G228500.1	0	0	0	0	0	0
Phvul.005G109300.1	4.72	8.83	13.43	29.5	11.39	9.2
Phvul.009G134400.1	0.17	0.2	0.16	0.28	0.19	0.1
Phvul.002G014500.1	8.77	7.94	7.53	3.86	6.84	4.88
Phvul.008G266300.1	5.14	10.19	8.8	10.68	5.21	6.3
Phvul.007G069000.1	4.6	5.9	6.46	8.61	7.53	7.16
Phvul.008G177500.1	0.57	0.81	0.7	0.87	0.47	0.73
Phvul.007G139200.1	1.73	0.99	1.94	2.01	1.24	1.71
Phvul.008G238600.1	27.31	24.04	27.29	30.77	27	32.83
Phvul.009G232100.1	7.5	12.99	10.98	20.76	11.21	9.48
Phvul.002G079500.1	0.6	1.6	1.67	2.4	1.31	1.82
Phvul.007G156500.1	73.09	75.37	74.9	76.71	73.4	74.1
Phvul.004G028100.1	2.92	4.8	4.79	5.21	4.68	4.79
Phvul.010G113000.1	29.75	62.21	55.27	67.71	76.99	81.61
Phvul.002G325400.1	1.88	4.52	7.42	6.21	2.48	27.11
Phvul.006G131300.1	4.94	6.17	7.3	5.45	8.53	6.07
Phvul.006G059700.1	0	0	0.02	0	0	0
Phvul.010G122300.1	5.62	6.45	6.85	6.22	7.44	5.98
Phvul.003G280400.1	7.57	9.86	9.52	11.37	15.87	7.49
Phvul.003G244300.1	0.04	0	0.18	0.13	0.18	0.02
Phvul.004G042800.1	0.02	0	0	0	0	0
Phvul.001G263300.1	5.62	2.6	4.39	7.27	0.52	0.45
Phvul.003G239600.1	1.62	6.76	4.08	3.76	4.6	3.17
Phvul.001G098400.1	0	0	0	0.05	0	0
Phvul.011G165600.1	0	0.08	0.11	0	0.05	0.14
Phvul.006G021800.1	326.89	364.36	405.46	426.12	397.98	436.89
Phvul.007G016300.1	6.22	9.9	10.39	12.72	9.4	9.48
Phvul.010G077500.1	0.05	0.35	0	0	0	0
Phvul.001G237700.1	0	0.03	0.04	0.02	0	0.13
Phvul.010G116100.1	35.03	42.67	40.35	51.86	43.71	44.01
Phvul.002G210500.1	3.57	10.49	8	3.26	8.33	9.25
Phvul.003G094500.1	89.02	88.6	87.3	78.03	105.44	70.02
Phvul.002G226000.1	1.54	1.71	1.4	2.95	1.62	1.31
Phvul.001G176700.1	13.67	17.61	17.75	17.19	12.66	14.69
Phvul.002G327800.1	16.59	8.37	13.02	11.86	9.47	12.02
Phvul.006G162900.1	8.91	10.58	12.14	10.9	10.5	13.04
Phvul.L006600.1	2.25	2.78	5.09	4.45	4.5	6.01
Phvul.002G019900.1	7.92	4.29	7.09	5.33	5.46	6.54
Phvul.010G090700.1	0	0	0	0	0	0
Phvul.009G089500.1	3.36	5.5	3.6	7.34	5.22	3.61
Phvul.008G036600.1	30.74	74.69	59.38	77.93	121.31	83.6
Phvul.003G159200.1	0.18	0.18	0.21	0.05	0.09	0.08
Phvul.008G111900.1	0.23	0.24	0.17	0.14	0.13	0.15
Phvul.008G226900.1	19.82	28.07	34.01	38.37	39.84	29.62
Phvul.004G129200.1	0	0.13	0.05	0	0	0
Phvul.002G124200.1	0.08	0.04	0.08	0.09	0.18	0.15
Phvul.010G088700.1	3	1.51	2.2	1.35	1.76	1.93
Phvul.008G144700.1	10.18	14.5	8.22	9.87	6.39	11.77
Phvul.010G106900.1	0	0	0	0	0	0
Phvul.004G075300.1	8.21	10.05	7.72	8.8	15.52	17.03
Phvul.011G000300.1	10.28	11.46	14.84	12.54	8.38	14
Phvul.002G287500.1	2.62	0.58	1.31	1.06	1.88	1.24
Phvul.007G079200.1	12.36	19.03	18.82	19.51	21.04	16.59
Phvul.002G195400.1	0.34	0.64	1.78	2.8	1.14	0.63
Phvul.010G052500.1	0.28	0.2	0.26	0.27	0.18	0.14
Phvul.008G193000.1	0.01	0.01	0	0.01	0	0
Phvul.003G273900.1	12.29	13.39	14.9	16.89	14.89	14.19
Phvul.001G061500.1	2.61	5.07	4.19	3.8	4.57	3.85
Phvul.003G262400.1	0	0	0.08	0.02	0	0
Phvul.007G202700.1	4.88	5.03	5.23	5.07	4.36	4.58
Phvul.011G152600.1	0	0	0	0	0	0
Phvul.002G073800.1	0.06	0.4	0.38	0.56	0.15	0.54
Phvul.004G139200.1	7.69	6.55	8.62	8.19	7	6.71
Phvul.008G176400.1	0	0	0	0	0	0
Phvul.001G043800.1	1.89	2.78	2.38	2.62	1.62	2.01
Phvul.009G129500.1	0.58	1.12	1.19	1.11	0.69	0.64
Phvul.009G209400.1	1.82	2.68	5.02	5.5	4.17	4.53
Phvul.010G004500.1	57.47	35.35	46.71	39.26	38.68	31.94
Phvul.007G114200.1	3.14	0.6	1.69	2.2	2.2	1.62
Phvul.006G002600.1	0.05	0.15	0.17	0.43	0.21	0.43
Phvul.005G101500.1	0.21	0.08	0.17	0.18	0.14	0.19
Phvul.007G081900.1	22.03	23.16	24.51	28.69	23.27	25.11
Phvul.007G133000.1	28.27	31.87	31.84	31.82	35.73	29.85
Phvul.002G165700.1	5.42	5.25	5.06	5.27	7.15	3.65
Phvul.007G011400.1	0.33	0.78	0.9	0.37	0.1	0.65
Phvul.006G150600.1	11.76	7.3	4.66	7.42	2.61	2.03
Phvul.009G172900.1	3.77	3.45	4.34	4.04	4.51	4.29
Phvul.010G146000.1	0.16	0.12	0.38	0.21	0.22	0.07
Phvul.004G173900.1	19.61	38.02	35.09	44.31	28.87	33.35
Phvul.004G146300.1	12.66	11.58	14.92	10.97	12.69	10.29
Phvul.010G060300.1	6.92	8.92	10.75	9.02	11.74	9.49
Phvul.002G081200.1	0.48	0.39	0.43	0.41	0.2	0.3
Phvul.001G236400.1	20.09	21.52	21.84	25.04	17.55	19.82
Phvul.003G150800.1	6.36	5.74	8.31	6.59	7.47	7.69
Phvul.005G150200.1	0	0.01	0	0	0	0
Phvul.002G168900.1	0	0	0	0	0	0
Phvul.011G141700.1	0	0	0	0	0	0
Phvul.004G151300.1	14.43	15.41	14.35	13.74	14.99	12.78
Phvul.010G041700.1	116.98	118.21	91.55	64.59	64.98	37.65
Phvul.009G223400.1	14.75	23	19.43	23.9	21.08	21.79
Phvul.005G029100.1	2.14	2.86	2.8	2.91	1.59	2.62
Phvul.003G234600.1	2.93	2.96	4.16	3.8	3.86	3.68
Phvul.007G124600.1	0	0.2	0	0	0.12	0
Phvul.006G020700.1	0.3	0.75	0.97	2.18	0.5	0.57
Phvul.011G195400.1	0.12	0.15	0.3	0.18	0.1	0.21
Phvul.003G255700.1	0.31	0.25	0.63	1	0.39	0.59
Phvul.001G105300.1	1.63	1.6	1.64	2.38	1.12	2.36
Phvul.008G066200.1	7.54	6.59	8.7	10.36	8.99	6.29
Phvul.009G090900.1	19.22	24.67	19.34	32.51	22.33	37.11
Phvul.011G214800.1	15.88	17.95	18.13	20.9	18.96	14.35
Phvul.011G096700.1	29.2	34.97	33.09	42.57	29.52	31.45
Phvul.001G147600.1	3.47	4.83	6.46	5.45	7.19	4.55
Phvul.001G257300.1	26.66	21.87	28.26	23.08	29.5	30.15
Phvul.006G219300.1	6.06	5.27	3.9	4.01	2.69	4.31
Phvul.004G013900.1	7.3	5.53	8.14	2.96	5.43	6.5
Phvul.010G075700.1	0.9	0.66	1.05	0.48	0.46	0.47
Phvul.011G000700.1	1.28	1.39	1.58	1.48	0.93	1.12
Phvul.001G175800.1	7.53	15.4	14.12	23.01	18.71	17.08
Phvul.003G219900.1	0.26	1.05	0.54	0.83	0.52	1.13
Phvul.001G058700.1	2.11	3.92	4.67	8.51	4.98	4.26
Phvul.009G258600.1	0.31	1.12	1.94	4.21	0.17	0.66
Phvul.009G163000.1	0.28	0.35	0.5	0.2	0.85	0.1
Phvul.001G035800.1	2.22	2.31	1.68	2.68	2.31	1.94
Phvul.009G130900.1	0.24	0.46	0	1.58	1.37	0.27
Phvul.008G066500.1	0	0	0	0.04	0	0.04
Phvul.009G193900.1	26.28	30.38	29.57	29.41	27.37	29.39
Phvul.007G076400.1	0	0	0	0	0	0
Phvul.003G053600.1	0	0	0	0	0.04	0
Phvul.007G247500.1	170.92	173.95	178.72	103.17	120.21	187.41
Phvul.002G035500.1	26.47	10.84	15.91	10.98	19.25	13.88
Phvul.009G141800.1	143.93	101.04	95.69	93.69	145.93	75.5
Phvul.002G305300.1	12.17	18.56	19.24	14.93	17.79	16.67
Phvul.006G125600.1	0	0	0	0	0	0
Phvul.005G080200.1	0	0	0	0	0	0
Phvul.007G177700.1	1.48	1.26	1.72	1.37	0.86	1.13
Phvul.006G132800.1	14.54	16.83	19.5	25.25	16.95	27.68
Phvul.006G068600.1	72.49	93.36	98.9	65.82	186.93	224.6
Phvul.011G151600.1	7.61	8.23	11.47	8.33	8.06	10.44
Phvul.006G086300.1	0	0	0	0	0	0
Phvul.003G247200.1	5.2	7.58	10.78	11.35	12.29	11.75
Phvul.004G097400.1	0	0	0	0	0	0.02
Phvul.003G238900.1	2.07	1.7	1.74	1.58	1.53	0.92
Phvul.008G126900.1	0	0	0	0	0	0
Phvul.002G286400.1	0	0	0.17	0	0.11	0.04
Phvul.008G145100.1	0.97	1.03	0.81	1.34	1.31	1.3
Phvul.004G045300.1	0.14	0.24	0.34	0.25	0.17	0.2
Phvul.007G237700.1	49.19	31.92	41.81	40.7	41.66	30.81
Phvul.004G000400.1	239.7	282.44	229.27	410.24	242.74	212.38
Phvul.008G122900.1	0	0	0	0	0	0
Phvul.002G224900.1	0.03	0	0.05	0.04	0.06	0.04
Phvul.011G041200.1	0	0	0.07	0	0	0
Phvul.005G048300.1	15.01	14.04	13.82	15.23	10.82	11.84
Phvul.006G124400.1	5.63	8.37	7.45	5.69	6.88	6.3
Phvul.009G251700.1	3.39	6.12	5.85	6.97	5.57	5.51
Phvul.009G129000.1	1.41	1.1	1.08	1.27	0.99	0.85
Phvul.011G107900.1	3.64	6.13	5.37	5.99	4.43	4.14
Phvul.003G001800.1	0.11	0.2	0.22	0.07	0.03	0
Phvul.002G186200.1	22.61	28.07	36.03	73.61	31.97	34.73
Phvul.011G046900.1	0.73	0.19	0.79	0.11	0.26	0.26
Phvul.007G033400.1	9.31	5.11	7.39	3.92	6.73	4.84
Phvul.011G115000.1	7.84	9.34	6.23	8.34	5.63	6.48
Phvul.011G130800.1	0	0.05	0	0.08	0	0
Phvul.007G159800.1	88.88	64.93	58.57	42.06	77.81	45.42
Phvul.011G042400.1	4.36	4.04	5.11	4.82	5.71	4.63
Phvul.005G028300.1	0	0	0	0	0	0
Phvul.009G079900.1	40.14	27.44	38.56	51.36	31.89	23.89
Phvul.011G022400.1	0.7	1.42	2.16	3.3	0.09	0.68
Phvul.002G011300.1	38.61	49.08	41.15	47.69	58.4	47.45
Phvul.007G227900.1	0	0	0	0	0	0.02
Phvul.006G006900.1	14.4	14.69	16.16	17.26	16.05	12.19
Phvul.010G018000.1	0	0	0	0	0	0
Phvul.003G237900.1	1.29	0.7	0.87	0.98	0.32	0.59
Phvul.003G276200.1	6.74	5.94	8.86	4.72	4.59	5.17
Phvul.006G208700.1	0	0	0	0	0	0
Phvul.007G206000.1	14.69	10.12	13.83	11.83	18	13.88
Phvul.001G181700.1	3.53	3.77	4.78	4.42	4.82	4.31
Phvul.003G278500.1	4.52	4.81	6.83	6.53	5.88	4.05
Phvul.008G287200.1	0.09	0.25	0.59	0.99	0.05	0.1
Phvul.003G260300.1	4.61	2.71	3.76	3.33	3.59	2.22
Phvul.002G144800.1	0.18	0.18	0.03	0.04	0.02	0.04
Phvul.010G078900.1	0.78	0.05	0.41	0.31	0.61	0.19
Phvul.003G049100.1	0	0	0.06	0	0	0
Phvul.006G084500.1	0	0.02	0	0.03	0.03	0.01
Phvul.003G127000.1	18.83	29.68	29.98	37.93	27.86	31.69
Phvul.003G173900.1	52.95	56.57	62.14	52.64	77.44	52.32
Phvul.007G098200.1	3.25	2.52	2.55	2.85	2.51	1.05
Phvul.003G163300.1	0.31	0.31	0.34	0.15	0.21	0.34
Phvul.002G318400.1	83.78	97.37	93.41	90.3	69.86	72.52
Phvul.002G333800.1	5.12	4.54	6.07	6.45	5.29	5.37
Phvul.005G142500.1	28.34	37.36	32.6	18.55	17.65	28.56
Phvul.009G251600.1	6.73	10.08	8.96	9.35	17.46	10.56
Phvul.009G180700.1	0	0	0	0.01	0	0
Phvul.001G106000.1	2.12	3.13	2.73	2.51	3.69	3.52
Phvul.005G041600.1	40.52	40.37	45.46	39.93	37.82	39.26
Phvul.006G034100.1	45.88	27.05	42.79	32.47	22.63	24.54
Phvul.002G193000.1	0	0	0	0	0	0
Phvul.001G239500.1	12.19	16.26	14.17	12.87	12.95	15.61
Phvul.007G244400.1	0	0	0	0	0	0
Phvul.004G100200.1	0.01	0.06	0.15	0.09	0.05	0.11
Phvul.008G013900.1	0.27	0.45	0.49	0.43	0.3	0.29
Phvul.006G029900.1	0	0.15	0	0	0.05	0.09
Phvul.001G015400.1	5.33	5.09	6.68	6.38	4.74	5.34
Phvul.005G084500.1	2.16	4.43	4.11	2.79	5.78	1.78
Phvul.010G065600.1	20.01	111.35	24.61	20.43	10.73	11.72
Phvul.006G140900.1	5.62	6.9	8.33	7.85	7.85	9.63
Phvul.010G125500.1	7.52	7.83	8.55	10.36	9.4	9.07
Phvul.007G200900.1	3.68	3.7	3.93	4.8	8.15	3.5
Phvul.009G117100.1	3.18	3.27	4.18	4.47	3.58	3.68
Phvul.010G129700.1	0	0	0	0	0	0
Phvul.001G258800.1	1.99	0.78	0.54	0.49	0.39	0.6
Phvul.009G179100.1	27.02	28.06	33.94	30	30.18	27.23
Phvul.011G124100.1	0.88	1.78	0.89	2.19	1.6	3.23
Phvul.011G050500.1	0.11	0.5	0.2	0.3	0.11	0.31
Phvul.002G266900.1	39.87	46.57	37.47	37.67	46.77	36.03
Phvul.004G137300.1	2.08	2.5	3.52	2.46	2	2.51
Phvul.002G295200.1	2.92	4.05	2.48	3.17	5.72	3.77
Phvul.007G280400.1	9.25	12.71	12.34	8.22	12.91	9.67
Phvul.005G071900.1	19.92	17.39	24	21.82	18.53	17.33
Phvul.008G025600.1	5.1	3.65	7.65	7.76	4.52	4.25
Phvul.002G030500.1	4.83	6.52	6.76	4.58	5.44	6.14
Phvul.006G069100.1	0	0	0	0	0	0
Phvul.011G038800.1	9.89	10.86	11.87	14.48	15.62	10.74
Phvul.010G154800.1	28.3	34.99	36.69	31.82	33.27	37.14
Phvul.008G120000.1	0	0	0	0	0	0
Phvul.003G067600.1	8.13	6.72	7.88	8.06	8.13	6.7
Phvul.003G023800.1	61.41	68.01	67.36	62.2	69.51	61.22
Phvul.004G037900.1	0.39	0.38	0.46	0.4	0.33	1.17
Phvul.003G082000.1	20.24	20.44	24.31	20.49	21.3	19.34
Phvul.003G141900.1	0.18	0.89	0.69	1.03	0.15	0.27
Phvul.008G187100.1	16.96	29.71	26.56	27.62	17.19	20.07
Phvul.002G273200.1	47.64	46.49	44.38	49.95	38.53	43.88
Phvul.008G168400.1	0.04	0.08	0.05	0	0.05	0
Phvul.009G233600.1	12.47	15.05	14.43	12.94	8.56	10.63
Phvul.011G072400.1	7.54	8.62	9.59	6.94	8.09	6.85
Phvul.010G105800.1	20.05	18.98	24.63	24.57	22.42	22.41
Phvul.003G052100.1	17.9	27.49	20.06	27.49	13.72	16.47
Phvul.004G116200.1	167.07	181.66	144.72	144.96	138.33	119.18
Phvul.003G145600.1	0.11	0	0.03	0	0	0
Phvul.003G031500.1	3.43	3.69	3.46	3.71	3.36	3.07
Phvul.006G110700.1	0	0	0	0.14	0.05	0.05
Phvul.002G223900.1	2.15	1.9	3.19	3.12	2.95	2.94
Phvul.002G095200.1	0	0	0	0	0	0
Phvul.011G096600.1	16.67	18.98	19.13	23	21.46	19.59
Phvul.003G046800.1	0.13	0	0.52	0.14	0.45	0
Phvul.004G171200.1	39	11.36	27.95	16.33	17.67	10.4
Phvul.001G145400.1	0	0	0	0	0	0
Phvul.009G166100.1	32.53	32.43	30.06	21.11	39.03	40.07
Phvul.008G122600.1	0	0	0	0	0	0.36
Phvul.007G207500.1	0.09	0.06	0	0.06	0	0.1
Phvul.002G052100.1	0.03	0.05	0	0.03	0.06	0.06
Phvul.003G144500.1	1.66	1.39	1.34	0.9	0.69	1.09
Phvul.001G045900.1	5.41	3.73	5.38	5.28	7.85	7.19
Phvul.011G018400.1	1.86	1.99	2.86	3.42	3.02	2.44
Phvul.007G249900.1	1.07	2.08	1.9	3.08	1.08	1.88
Phvul.003G121100.1	1.03	0.39	0.54	0.22	0.92	0.46
Phvul.009G064800.1	8.45	16.51	16.03	14.54	12.49	18.44
Phvul.002G238800.1	18.68	37.1	25.65	41.7	37.05	30.98
Phvul.009G162000.1	15.87	13.66	17.47	27.43	20.4	22.02
Phvul.009G096400.1	3.6	7.69	7.07	1.14	3.38	11.17
Phvul.002G172400.1	3.36	2.8	3.56	4.21	1.9	2.79
Phvul.005G147400.1	12.95	22.24	22.03	19.95	14.03	18.79
Phvul.007G010400.1	0	0	0	0	0	0
Phvul.009G220600.1	4.4	5.54	5.6	4.91	3.28	4.99
Phvul.008G009300.1	11	12.05	11.68	14.29	13.3	10.66
Phvul.001G225900.1	0	0	0	0	0	0
Phvul.010G078800.1	0.02	0	0.03	0.02	0	0
Phvul.007G244600.1	2.54	8.83	6.92	10.85	10.28	11.04
Phvul.008G171100.1	32.25	68.24	47.31	53.35	56.23	86.39
Phvul.004G013100.1	2.37	3.79	4.36	1.54	0.83	3.24
Phvul.003G061500.1	32.08	17.38	22.16	15.87	21.02	17.98
Phvul.005G095300.1	86.62	81.96	48.8	181.13	157.96	72.64
Phvul.005G036500.1	0.35	0.25	0.36	0.41	0.21	0.26
Phvul.006G201800.1	0.69	1.03	0.9	0.89	1.55	1.56
Phvul.006G200400.1	0	0	0	0	0	0
Phvul.002G008400.1	315.81	323.57	426.93	197.37	264.59	308.38
Phvul.001G010700.1	166.12	163.07	130.83	163.82	117.01	115.98
Phvul.004G095900.1	0.04	0.07	0.07	0.1	0.06	0.13
Phvul.008G161900.1	10.9	13.11	12.98	13.93	15.08	15.24
Phvul.003G102000.1	36.59	16.58	14.33	22.31	29.03	3.99
Phvul.002G198000.1	0.08	0.44	0.61	0.42	0.44	0.52
Phvul.005G076900.1	15.62	16.35	11.65	12.37	11.81	14.47
Phvul.009G211100.1	0.13	0.37	0.26	0.21	0	0.14
Phvul.003G168600.1	16.06	19.64	23.01	24.79	19.68	18.12
Phvul.006G007400.1	7.55	5.69	5.95	7.51	5.32	3.99
Phvul.001G161400.1	0.3	0.57	0.33	0.8	0.22	0.28
Phvul.004G167200.1	1.07	1.58	1.33	1.3	0.98	1.25
Phvul.011G035100.1	33.7	35.47	33.99	36.61	28.99	33.22
Phvul.008G123400.1	7.68	7.6	9.53	10.58	7.94	8.24
Phvul.002G064100.1	0.06	0.04	0.06	0.12	0.05	0.05
Phvul.001G109400.1	4.41	4.2	4.15	4.26	3.65	4.59
Phvul.001G195000.1	10.38	8.04	12.69	5.17	8.68	10.44
Phvul.001G012600.1	3.64	3.86	3.82	2.57	2.35	3.64
Phvul.004G145800.1	0	0	0	0	0	0
Phvul.007G154900.1	11.02	21.57	19.88	22.23	21.35	22.87
Phvul.003G088400.1	6.67	6.76	5.8	4.59	3.7	7.06
Phvul.003G165200.1	2.95	2.89	2.14	2.68	1.06	3.33
Phvul.001G029300.1	2.47	2.01	1.83	2.19	0.96	1.54
Phvul.009G157600.1	39.23	46	42.33	60.85	51.33	41.26
Phvul.010G114000.1	2.54	3.4	2.58	1.66	2.36	1.55
Phvul.011G043800.1	79.34	54.09	2.85	5.63	89.61	3.86
Phvul.009G179300.1	24.33	33.3	35.53	40.38	36.69	29.45
Phvul.009G034400.1	3.79	1.4	1.09	0.9	1.26	0.73
Phvul.007G199900.1	25.71	29.42	31.52	32.24	32.06	26.36
Phvul.006G076700.1	0.05	0.1	0	0.06	0	0
Phvul.009G118200.1	42.26	48.69	49.76	71.48	35.99	33.48
Phvul.011G077600.1	0.55	0.25	0.34	0.14	0.17	0.16
Phvul.003G291700.1	6.61	5.79	6.99	5.81	6.95	5.05
Phvul.004G058200.1	1.57	2.56	2.85	2.92	2.59	2.48
Phvul.009G134600.1	21.54	25.45	26.17	26.75	25.44	22.81
Phvul.003G273400.1	7.9	8.55	8.82	6.98	16.79	9.5
Phvul.001G256700.1	35.83	34.47	38.42	33.16	35.71	26.8
Phvul.010G051400.1	0	0	0	0	0	0
Phvul.001G005900.1	6	3.97	9.08	4.25	7.3	5.05
Phvul.003G126300.1	1.38	0.79	1.72	2.26	2.04	0.9
Phvul.002G241800.1	1.74	2.78	2.19	3.5	2.68	2.07
Phvul.001G182200.1	41.99	109.98	90.38	113.5	129.38	127.95
Phvul.006G181500.1	0.71	1.29	0.93	1.12	1.05	0.88
Phvul.002G212500.1	1.59	1.44	1.8	1.84	1.67	1.84
Phvul.001G224700.1	71.6	71.44	69.7	83.99	69.69	72.57
Phvul.002G223600.1	4.19	12.5	12.41	11.79	2.14	6.74
Phvul.011G136900.1	0.24	0.53	0.32	1.56	0.36	0.89
Phvul.002G245500.1	23.97	31	33.64	39.01	33.07	25.56
Phvul.001G142300.1	3.32	2.15	1.39	2.63	1.18	1.68
Phvul.004G168600.1	0	0.02	0	0	0	0
Phvul.007G245400.1	12.53	18.41	17.79	19.41	17.56	18.65
Phvul.003G229000.1	3.71	6.28	8.81	5.06	6.36	5.78
Phvul.008G198600.1	0	0	0	0	0	0
Phvul.002G247300.1	0.22	0.25	0.67	0.36	0.46	0.98
Phvul.007G265100.1	0.01	0.02	0.06	0.07	0.03	0.02
Phvul.003G218400.1	10.42	10.01	9.67	11.71	13	10.94
Phvul.010G048500.1	36.71	27.75	30.79	32.13	29.45	27.78
Phvul.001G147400.1	3.62	7.74	6.8	7.33	9.88	14.16
Phvul.005G122900.1	0	0	0	0	0	0
Phvul.004G150200.1	21.51	24.36	25.51	25.98	17.37	24.71
Phvul.005G164800.1	65.19	25.8	51.06	39.85	66.13	42.49
Phvul.005G126400.1	9.1	7.44	7.7	6.89	6.63	10.73
Phvul.004G019800.1	147.62	116.5	102.16	123.43	92.85	65.08
Phvul.008G271500.1	0	0	0.03	0	0.03	0
Phvul.007G025100.1	17.72	21.31	18.58	20.77	21.49	17.8
Phvul.009G239700.1	0.22	1.06	1.48	1.11	0.17	0.32
Phvul.003G187200.1	0.15	0.16	0.31	0.22	0.25	0.26
Phvul.001G266500.1	0.7	0.95	0.8	0.95	0.74	0.75
Phvul.006G033900.1	14.17	0.04	0.95	3.89	0.37	0.51
Phvul.005G015300.1	66.39	51.58	53.25	72.01	47.93	52.56
Phvul.003G170800.1	5.09	12.09	6.88	12.16	16.98	12.35
Phvul.002G029200.1	0.05	0.13	0.14	0.08	0.06	0.32
Phvul.007G271300.1	6.87	15.42	13.4	19.83	22.1	18.02
Phvul.008G189600.1	0	0	0.04	0.07	0.04	0.04
Phvul.007G227100.1	0.02	0	0.06	0.11	0	0
Phvul.011G094400.1	11.16	9.5	11.93	9.46	8.51	7.2
Phvul.007G278700.1	198.37	189.76	165.76	141.22	154.43	128.74
Phvul.010G157700.1	39.14	50.2	51.81	63.72	52.7	47.78
Phvul.003G022600.1	6.88	5.81	7.69	7.89	8.29	6.55
Phvul.007G185200.1	48.32	63.77	76.18	37.25	19.37	46.53
Phvul.009G048800.1	13.14	40.66	38.47	56.34	34.68	45.58
Phvul.002G330100.1	0.63	0.59	0.57	0.49	0.26	0.66
Phvul.010G102200.1	33.29	45.25	38.47	34.14	45.5	39.44
Phvul.004G003500.1	0	0	0	0	0	0
Phvul.007G174100.1	18.89	47.12	32.28	39.71	27.66	33.25
Phvul.005G050100.1	11.42	12.04	10.69	10.76	10.05	11.8
Phvul.011G010600.1	18.91	25.41	27.2	16.03	12.96	25.88
Phvul.006G152900.1	1.54	2.62	2.09	1.81	1.69	3.23
Phvul.002G032400.1	0.19	0.43	0.45	0.33	0.17	0.21
Phvul.009G116400.1	0.72	1.17	1.29	2.02	1.7	2.67
Phvul.005G144900.1	1.93	4.3	3.73	4.16	1.34	2.85
Phvul.001G083400.1	14.05	20.03	24.47	22.76	19.11	22.63
Phvul.009G211300.1	62.28	50.12	73.73	67.77	35.53	41.72
Phvul.005G062100.1	12.43	16.36	12.59	24.91	11.46	16.35
Phvul.002G274600.1	0	1.34	0.72	1.36	1.42	0.61
Phvul.002G061000.1	0.89	0.31	0.72	0.32	0.35	0.12
Phvul.007G243200.1	4.38	3.36	6.54	6.26	2.38	2.73
Phvul.009G031300.1	31.96	36.15	38.86	55.89	41.59	34.24
Phvul.010G114800.1	4.68	9.15	7.48	7.89	13.69	8.43
Phvul.010G120700.1	1.51	6.65	7.42	6.55	7.52	11.23
Phvul.003G280200.1	3.92	1.83	3.26	2.3	3.93	2.46
Phvul.003G247900.1	6.47	7.01	7.46	8.42	5.69	6.32
Phvul.005G153500.1	151.68	204.74	229.28	224.46	191.29	217.51
Phvul.001G184700.1	241.41	223.82	212.84	146.39	290.95	173.21
Phvul.007G069900.1	2.41	3.35	3.08	3.15	2.86	3.26
Phvul.007G258600.1	0	0	0.22	0	0.06	0
Phvul.001G154900.1	0	0	0	0	0	0
Phvul.003G092500.1	19.62	17.75	19.27	15.86	18.08	16.46
Phvul.002G223300.1	39.07	36.86	35.11	31.52	14.99	12.38
Phvul.006G083000.1	0.02	0	0	0	0	0
Phvul.002G246400.1	0.62	1.16	1.12	1.11	0.9	0.72
Phvul.001G108200.1	14.54	6.92	18.7	2.45	12.24	6.66
Phvul.008G150100.1	16.77	20.34	21.62	24.93	19.72	19.66
Phvul.002G170700.1	5.27	11.55	8.2	11.28	6.42	9.56
Phvul.007G107300.1	0.77	0.63	0.63	0.55	0.45	0.37
Phvul.008G020300.1	0.46	1.28	0.6	0.25	0.51	0.25
Phvul.007G004200.1	36.23	42.54	40.36	47.09	38.75	43.48
Phvul.003G116600.1	8.47	11.18	11.26	16.46	11.41	12.84
Phvul.004G010500.1	0.24	0.18	0.25	0.36	0.12	0.3
Phvul.010G139000.1	14.43	10.71	18.07	15.07	22.56	16.12
Phvul.007G040400.1	6.29	5.64	6.4	5.44	8.78	11.01
Phvul.007G083200.1	3.92	3.98	5.03	5.73	5.15	4.92
Phvul.002G022800.1	0.12	0	0.16	0.33	0.21	0.48
Phvul.008G114000.1	13.98	10.75	19.6	32.8	9.47	5.54
Phvul.009G257400.1	0	0	0.02	0	0.01	0.03
Phvul.001G238500.1	2.99	2.55	2.87	2.13	1.88	2.45
Phvul.001G086200.1	17.82	4.05	10.2	6.23	7.79	8.07
Phvul.009G212400.1	7.62	6.31	9.08	7.17	6.25	5.18
Phvul.011G034700.1	48.9	28.65	36.9	31.84	31.08	30.44
Phvul.006G124700.1	0	0	0	0	0.03	0
Phvul.009G040500.1	83.85	112.65	67.24	194.95	146.21	73.97
Phvul.007G276100.1	0.18	0.41	0.84	0.52	0.47	0.44
Phvul.001G189900.1	7.37	5.73	6.97	3.6	6.28	7.87
Phvul.003G099800.1	0	0	0	0	0	0
Phvul.003G295000.1	7.13	5.8	4.43	4.96	3.64	3.93
Phvul.001G119700.1	2.19	0.88	1.12	0.88	0.4	1.12
Phvul.007G060100.1	0	0	0	0	0	0
Phvul.003G115600.1	13.13	15.95	17.28	18.17	16.87	13.92
Phvul.005G108700.1	21.98	23.11	22.52	30.72	29.48	19.46
Phvul.010G097100.1	40.38	54.21	43.18	38.03	47.49	47.08
Phvul.003G141800.1	23.29	20.1	25.82	22.27	20.66	21.8
Phvul.008G232500.1	0.62	0.13	0.58	0.73	0.4	0.24
Phvul.002G092700.1	0.18	0.44	0.46	0.27	0.3	0.26
Phvul.001G185500.1	0.22	0.45	0.49	0.3	0.33	0.33
Phvul.007G222100.1	1.68	2.12	1.94	2.56	2.16	2.06
Phvul.010G069400.1	14.64	4.78	10	3.33	5.21	9.66
Phvul.005G064300.1	0	0	0	0	0	0
Phvul.005G083200.1	15.19	18.63	19.6	22.53	18.33	19.76
Phvul.007G123400.1	0	0	0	0	0	0
Phvul.011G001100.1	0.04	0.16	0.25	0.43	0.09	0.05
Phvul.001G195800.1	55.15	99.92	100.37	98.34	74.86	74.82
Phvul.003G036700.1	0	0	0	0	0	0
Phvul.002G238300.1	106.99	85.16	88.04	99.4	104.19	70.41
Phvul.006G166800.1	4.04	2.92	3.14	2.53	2.25	2.12
Phvul.002G132100.1	2.23	1.65	1.74	1.21	0.78	1.15
Phvul.002G124300.1	0.02	0.03	0.04	0.14	0.11	0.11
Phvul.002G166500.1	9.13	12.88	12.64	14.53	14.43	14.31
Phvul.006G213700.1	13.74	7.83	7.33	9.34	6.89	5.22
Phvul.007G210700.1	26.16	29.08	25.3	22.58	22.12	29.35
Phvul.001G179100.1	3.18	3.42	3.52	1.84	1.44	3.27
Phvul.001G056600.1	7.11	8.24	8.59	9.02	5.36	6.53
Phvul.006G068100.1	18.85	26.09	28.53	29.38	31.46	29.82
Phvul.008G076800.1	2.43	3.6	4.85	4.79	3.72	3.91
Phvul.002G046100.1	0.06	0.05	0.04	0.11	0.02	0.03
Phvul.009G138800.1	0	0	0	0	0	0
Phvul.011G069400.1	10.87	14.01	15.37	15.21	12.58	14.46
Phvul.001G061400.1	29.36	76.2	52.72	68.27	57.46	92.08
Phvul.008G123700.1	4.7	16.82	7.58	24.66	15.18	10.16
Phvul.001G209600.1	2.04	4.34	5.15	4.24	2.14	4.75
Phvul.008G160600.1	0.1	0.09	0.13	0.16	0.17	0.11
Phvul.003G254200.1	0.74	1.07	1.36	1.02	0.52	1.15
Phvul.010G041400.1	0	0	0	0	0	0
Phvul.003G005600.1	7.6	16.3	14.73	21.69	19.25	28.24
Phvul.003G053700.1	12.01	16.81	11.02	13.06	49.34	15.32
Phvul.007G149800.1	3.69	7.11	7.17	9.7	9.1	8.12
Phvul.003G215500.1	2.16	2.44	2.16	2.03	2.15	1.67
Phvul.003G215100.1	0	0	0.02	0	0	0
Phvul.009G261100.1	21.22	27.08	25.66	31.35	21.79	20.51
Phvul.007G164900.1	0	0	0	0	0	0
Phvul.007G021000.1	42.19	38.43	44.61	40.21	39.85	33.9
Phvul.005G009700.1	0.03	0	0.1	0.05	0.03	0.03
Phvul.005G173100.1	3.31	7.88	8.7	5.98	4.15	7.49
Phvul.010G115500.1	0	0	0	0	0	0
Phvul.007G224700.1	26.41	22.25	22.82	29.28	23.86	22.4
Phvul.011G204800.1	1.65	0.53	0.84	0.39	0.9	0.67
Phvul.001G044900.1	1.77	1.86	2.36	2.58	1.25	1.88
Phvul.002G144200.1	0	0	0	0	0	0
Phvul.008G031000.1	0	0.29	0.2	3.15	0.32	0.27
Phvul.006G176200.1	0.13	0.03	0.14	0.19	0.07	0.07
Phvul.009G146100.1	28.28	27.74	34.62	30.77	20.71	26.34
Phvul.003G073800.1	16.19	1.85	4.16	3.76	1.54	4.57
Phvul.008G269400.1	3.62	3.22	4.55	2.74	2.08	3.73
Phvul.004G073600.1	2.32	1.79	1.54	0.72	1.3	2.09
Phvul.009G089700.1	7.28	8	8.26	8.95	8.97	8.47
Phvul.010G064600.1	0.15	0.14	0.1	0.24	0.16	0.16
Phvul.009G145800.1	0.03	0	0.06	0	0	0
Phvul.011G080700.1	0	0	0	0	0	0
Phvul.003G160100.1	18.28	11.63	12.47	13.64	14.56	11.9
Phvul.004G052900.1	6.07	7.12	6.07	6.36	6.11	5.64
Phvul.007G163100.1	16.39	18.19	17.43	21.55	13.32	16.93
Phvul.003G177800.1	0.03	0.05	0.04	0.09	0.03	0.03
Phvul.007G118400.1	4.12	3.3	4.08	5.7	3.69	3.45
Phvul.008G225600.1	20.87	7.98	11.67	7.94	1.54	1.12
Phvul.006G073300.1	36.98	25.66	28.32	23.98	33.21	24.06
Phvul.011G115700.1	21.79	16.31	19.85	16.39	31.65	28.05
Phvul.011G215100.1	8.33	9.72	9.95	9.49	6.44	7.74
Phvul.001G094400.1	0	0	0	0	0	0
Phvul.008G032300.1	0.13	0	0.11	0.19	0.05	0.14
Phvul.002G076500.1	0	0	0.03	0	0	0
Phvul.011G098300.1	0.28	0.29	0.49	0.51	0.11	0.37
Phvul.009G097100.1	0	0	0	0	0	0
Phvul.001G219200.1	27.56	33.88	40.82	14.58	26.09	48.52
Phvul.007G141600.1	21.51	19.72	18.49	23.9	11.62	14.29
Phvul.007G197700.1	232.5	165.81	330.95	223.54	102.47	114.03
Phvul.006G171700.1	3.84	12	8.56	13.94	8.93	8.55
Phvul.002G037800.1	2.5	4.92	5.22	6.77	4.3	4.36
Phvul.003G184100.1	24.05	27.41	31.68	19.43	35.26	21.42
Phvul.011G180600.1	0	0	0	0	0	0
Phvul.005G115200.1	2.45	0.88	1.27	1.08	0.77	0.87
Phvul.011G158000.1	0	0	0	0	0	0
Phvul.002G233400.1	3.94	5.08	5.07	6.17	4.42	6.17
Phvul.009G232300.1	0.23	0	0	0	0	0
Phvul.003G077500.1	0	0	0	0	0	0
Phvul.009G088100.1	23.57	32.52	31.27	45.65	35.79	25.88
Phvul.011G022900.1	1.32	0.88	1.37	1.06	1.61	2.97
Phvul.005G157000.1	0	0.02	0.02	0.02	0.04	0.01
Phvul.008G239800.1	2.35	2.58	3.09	1.33	1.14	1.13
Phvul.001G154700.1	2.87	6.97	5.52	12.36	5.86	12.47
Phvul.006G053600.1	5.45	9.57	8.99	6.84	9.85	7.82
Phvul.010G153800.1	96.8	80.77	70.35	71.01	61.14	63.86
Phvul.005G164500.1	0.38	3.22	4.64	4.37	0.55	1.31
Phvul.005G068100.1	30.75	25.55	30.59	49.04	70.53	30.52
Phvul.001G130000.1	0.97	0.94	0.94	1.33	1.18	1.25
Phvul.005G081700.1	9.61	10.96	9.99	10.03	10.88	8.3
Phvul.008G051000.1	33.66	28.18	37.5	31.63	26.71	27.75
Phvul.002G218000.1	7.49	10.81	13.59	13.41	8.14	8.96
Phvul.008G179200.1	1.8	0.13	0.86	0.28	0.35	0.47
Phvul.001G026000.1	17.69	30.77	34.87	42.63	41.58	45.69
Phvul.010G157800.1	0.93	1.32	1.3	1.86	1.46	1.53
Phvul.010G019800.1	5.19	5.56	6.84	6.96	6.34	7.25
Phvul.006G105800.1	13.33	15.32	17.52	17.34	17.15	16.09
Phvul.010G159500.1	0.84	1.13	1.23	1.89	0.58	1.06
Phvul.008G240500.1	0	0	0	0	0	0
Phvul.007G069400.1	0.04	0.1	0.16	0.16	0.07	0.06
Phvul.002G266200.1	30.79	14.72	20.71	13.43	14.44	12.5
Phvul.011G147400.1	0	0	0	0	0	0
Phvul.001G252800.1	11.98	14.36	16.86	17.98	15.44	17.98
Phvul.007G246500.1	4.91	5.71	7.82	7.93	6.84	6.24
Phvul.004G026800.1	0.42	0.49	0.75	0.28	0.46	1.03
Phvul.002G182900.1	5.22	7.02	8.16	10.07	8.18	7.58
Phvul.006G213200.1	3.57	4.79	5.7	5.43	4.11	4.84
Phvul.007G184900.1	5.06	5.96	6.98	6.8	5.73	4.86
Phvul.003G125800.1	10.69	14.03	13.53	14.67	12.23	13.16
Phvul.011G161500.1	1.06	2.85	2.69	2.97	1.25	2.21
Phvul.007G033200.1	0.64	1.1	0.71	0.28	0.36	0.45
Phvul.008G280400.1	4.41	1.86	2.39	1.31	2.3	0.9
Phvul.003G254000.1	0.23	0.35	0.22	0.58	0.09	0.37
Phvul.001G065600.1	0.18	1.02	0.48	1.83	0.95	0.87
Phvul.011G102000.1	0.13	0.21	0.34	0.69	0.47	0.26
Phvul.007G149600.1	88.13	85.25	84.71	102.96	66.94	56.85
Phvul.002G196400.1	18307.7	10627.2	12728.6	7140.96	12761.5	15867.5
Phvul.008G078800.1	0.41	0.62	0.71	0.57	0.56	0.44
Phvul.007G198600.1	2.83	5.17	4.98	4.63	3.09	4.4
Phvul.002G324000.1	40.4	50.05	50.62	38	59.61	45.34
Phvul.005G104300.1	0.59	1.18	1.45	1.51	1.38	1.55
Phvul.005G116300.1	2.83	4.53	6.02	3.91	4.51	8.44
Phvul.002G294400.1	2.23	1.58	2.45	1.85	1.23	1.83
Phvul.009G165000.1	0	0	0	0	0	0
Phvul.006G046900.1	29.56	26.14	31.06	28.46	28.47	25.38
Phvul.010G101500.1	0	0	0	0	0	0
Phvul.001G154400.1	0.44	0.56	0.85	0.54	0.2	0.14
Phvul.008G235500.1	0.26	0.25	0.32	0.23	0.25	0.41
Phvul.003G163900.1	8.11	13.93	11.41	9.89	14.38	9.4
Phvul.007G120000.1	0.2	0.28	0.52	0.43	0.22	0.44
Phvul.010G054300.1	0.62	1.32	1.29	1.33	1.34	0.99
Phvul.011G214400.1	0	0.05	0.1	0.11	0.06	0.07
Phvul.009G015400.1	24.98	20.66	17.18	13.17	13.93	13.44
Phvul.007G264900.1	0	0	0	0	0	0.02
Phvul.005G023700.1	65.58	44.2	47.84	65.29	78.39	57.65
Phvul.008G250800.1	1.5	1.95	1.9	1.85	1.52	1.59
Phvul.010G132400.1	3.06	5.22	4.37	4.37	5.18	5.9
Phvul.008G222600.1	0.04	0	0.05	0	0	0.04
Phvul.011G081400.1	10.05	4.5	3.68	5.83	3.59	2.44
Phvul.005G098800.1	9.04	6.2	8.86	3.44	10.68	8.81
Phvul.007G222500.1	0	0.54	0	0.62	0.36	0.18
Phvul.002G289400.1	5.05	6.48	7.13	6.67	5.91	6.62
Phvul.010G084500.1	11.92	8.56	11.17	13.55	10.07	12.31
Phvul.006G004700.1	15.6	18	21.93	22.76	18.79	18.99
Phvul.007G105800.1	5.26	6.29	6.13	8.16	5.95	5.7
Phvul.006G177200.1	13.16	1.89	6.34	1.33	3.44	2.52
Phvul.001G267300.1	1.49	0.44	0.68	0.64	0.34	0.42
Phvul.010G153000.1	2.98	2.4	2.77	5	1.57	1.4
Phvul.007G060600.1	6.08	4.44	7.37	6.97	6.62	6.13
Phvul.011G073000.1	2.47	5.71	7.61	8.6	6.02	7.72
Phvul.002G194100.1	6.79	8.48	10.8	9.26	6.06	7.3
Phvul.001G110100.1	68.18	73.29	52.27	85.6	14.97	10.67
Phvul.009G012900.1	55.77	69.41	44.67	45.35	55.91	58.15
Phvul.005G185900.1	1.65	1.74	1.49	1.17	2.32	1.23
Phvul.006G092300.1	0.37	0.31	0.37	0.13	0.23	0.54
Phvul.001G029900.1	0	0	0	0	0	0.04
Phvul.008G267900.1	5.89	8.13	7.83	6.06	4.77	6.7
Phvul.009G092700.1	19.22	24.9	23.3	25.67	28.67	33.58
Phvul.008G249000.1	0	0.09	0.06	0.08	0.05	0.13
Phvul.002G183900.1	0.03	0.16	0.04	0.03	0.16	0.16
Phvul.004G149300.1	1.29	3.23	2.75	1.91	1.9	4.59
Phvul.007G128900.1	0.51	0.5	0.78	0.57	0.6	0.54
Phvul.005G072500.1	33.43	46.3	40.37	45.15	42.25	39.88
Phvul.008G155000.1	0.77	2.22	3.71	2.96	1.45	0.9
Phvul.002G013900.1	5.37	7.01	7.63	9.4	6.12	7.35
Phvul.007G007800.1	5.17	2.66	4.73	4.42	4.65	3.96
Phvul.011G178600.1	0	0	0.05	0	0	0
Phvul.002G066900.1	0	0	0	0.03	0.02	0.02
Phvul.003G065900.1	0	0	0	0	0	0
Phvul.002G096800.1	0.69	1.03	0.76	0.79	0.97	0.93
Phvul.002G020100.1	0	0	0	0	0	0
Phvul.004G068300.1	41.79	22.45	40.95	18.43	35.62	62.45
Phvul.011G099700.1	10.1	13.21	12.94	15.18	14.62	12.07
Phvul.009G047200.1	1	1.16	0.76	1.38	0.93	0.64
Phvul.003G099000.1	46.94	70.9	101.44	105.34	57.93	85.19
Phvul.010G080500.1	16.49	20.3	21.27	23.43	22.83	20.12
Phvul.004G071500.1	6606.03	5019.58	6300.68	2907.24	5149.07	7155.1
Phvul.003G234300.1	0.27	0.2	0.21	0	0.36	0.24
Phvul.011G150800.1	0	0	0	0	0	0
Phvul.009G182500.1	7.06	9.1	8.04	10.4	6.72	8.72
Phvul.001G233700.1	11.64	15.94	14.74	17.57	15.54	13.84
Phvul.003G190100.1	0	0	0	0	0	0
Phvul.008G262200.1	3.07	13.12	10.39	19.37	9.71	12.63
Phvul.002G083500.1	0	0	0	0	0	0
Phvul.006G035900.1	1.1	1.46	1.43	1.08	0.98	1.63
Phvul.005G185100.1	18.14	21.36	21.54	22.38	17.75	19.99
Phvul.002G128400.1	2.5	1.56	2.11	2.08	2.24	2.24
Phvul.007G203500.1	21.37	20.71	20.08	19.64	19.74	24.07
Phvul.001G014900.1	45	44.35	42.48	25.19	23.49	35.06
Phvul.008G276800.1	0	0.09	0.06	0	0	0
Phvul.006G064200.1	7.67	9.59	9.56	11.75	7.32	6.78
Phvul.010G100200.1	24.32	33.79	36.97	61.57	30.45	36.75
Phvul.010G007400.1	0.21	0.62	0.14	0.7	1.23	0.22
Phvul.001G005500.1	48.2	45.25	54.71	49.07	48.57	49.22
Phvul.002G006000.1	954.15	896.27	734.04	664.49	612.96	562.12
Phvul.005G123700.1	146.43	203.24	208.07	215.28	235.76	151.46
Phvul.001G201500.1	0.14	0.07	0.19	0.23	0.08	0.08
Phvul.008G202500.1	0.71	0.17	0.6	0.54	0.38	0.08
Phvul.001G159000.1	7.57	7.92	7.85	9.15	8.4	7.1
Phvul.009G076000.1	0	0	0	0.07	0	0.04
Phvul.006G038300.1	4.72	5.64	6.17	6.44	7.71	6.87
Phvul.008G289800.1	20.07	23.94	29.04	31.63	31.6	26.53
Phvul.007G082100.1	0	0	0	0.05	0.05	0
Phvul.001G023500.1	106.12	94.23	119.33	108.21	123.85	89.67
Phvul.001G237300.1	0.01	0	0.04	0	0	0
Phvul.011G087600.1	0.79	0.38	0.71	0.24	0.25	0.3
Phvul.006G191600.1	0	0	0	0	0	0
Phvul.009G196000.1	80	79.52	88.01	123.4	74.86	80.45
Phvul.006G094700.1	0	0	0	0	0	0
Phvul.002G213800.1	11.4	14.64	14.62	17.23	12.28	16.84
Phvul.011G135500.1	2.1	0.98	0.69	0.68	5.05	0.35
Phvul.011G183300.1	8.39	0.43	0.9	4.01	1.58	0.63
Phvul.008G030200.1	7.94	8.66	9.82	6.52	4.42	10.02
Phvul.001G194500.1	12.52	4.98	8.37	4.62	7.38	8.55
Phvul.007G132300.1	0	0	0	0	0	0
Phvul.001G066600.1	10.24	16.5	14.49	16.88	15.54	16.48
Phvul.004G057700.1	0	0	0	0	0	0
Phvul.006G119300.1	0	0	0	0	0	0
Phvul.011G137900.1	0	0	0	0	0	0
Phvul.002G173100.1	131.79	195.97	164.75	234.5	159.91	146.94
Phvul.006G109600.1	0.19	0.4	0.44	1.06	0.47	0.4
Phvul.002G052000.1	21.59	31.88	26.43	26.27	22.21	21.19
Phvul.002G307600.1	372.45	388.96	375.35	417.98	322.87	378.09
Phvul.006G199700.1	6.82	8.51	9.68	8.92	10.25	7.06
Phvul.002G043400.1	10.58	9.44	11.64	9.54	9.52	9.93
Phvul.003G252000.1	15.57	17.13	17.67	20.49	22.93	15.54
Phvul.004G068500.1	0	0	0	0	0	0
Phvul.003G221900.1	10.34	21.01	17.23	17.37	16.56	19.4
Phvul.002G316200.1	1.06	1.32	1.15	0.68	0.67	0.99
Phvul.002G268000.1	39.47	35.92	42.62	38.34	33.59	27.69
Phvul.002G119100.1	0.23	0.17	0.3	0.39	0.1	0.41
Phvul.002G238500.1	8.98	13.5	14.14	17.02	11.54	11.53
Phvul.009G127400.1	3.28	4.72	4.7	5.6	3.09	5.7
Phvul.008G010200.1	2.3	2.69	0.76	3.18	5.14	0.31
Phvul.003G066700.1	0.73	1.52	1.17	2.72	2.51	1.8
Phvul.003G136200.1	10.49	13.93	13.64	14.2	11.59	12.32
Phvul.005G047300.1	0.2	0.15	0.3	0.3	0.06	0.17
Phvul.003G279900.1	7.26	8.13	9.34	7.51	6.67	8.11
Phvul.009G129600.1	5.64	5.01	7.56	7.03	5.42	6.31
Phvul.010G142300.1	159.73	119.4	112.22	82.4	132.07	71.7
Phvul.003G004600.1	3.06	4.24	5.18	5.64	4.36	4.82
Phvul.008G025000.1	5.75	5.61	8.7	8.4	5.26	6.48
Phvul.001G155100.1	4.18	11.12	19.8	34.81	35.71	42.71
Phvul.008G026500.1	3.85	6.55	6.38	7.2	5.58	9.18
Phvul.006G005200.1	12.76	17.84	15.85	28.32	5.88	7.55
Phvul.002G249400.1	0.16	0.27	0.21	0.33	0.25	0.23
Phvul.008G179100.1	0	0	0	0	0	0
Phvul.006G123100.1	2.83	5.32	4.77	5.46	4.44	5.39
Phvul.006G106800.1	15.15	15.22	18.73	14.25	15.56	14.46
Phvul.011G051600.1	0	0	0	0.09	0	0.09
Phvul.002G012600.1	36.03	26.45	32	23.86	21.95	18.02
Phvul.008G144300.1	64.31	56.79	59.45	62.48	59.09	55.34
Phvul.009G079400.1	4.51	5.79	6.02	6.8	6.32	6.76
Phvul.002G003600.1	10.21	13.28	12.77	14.99	9.87	11.59
Phvul.006G018200.1	9.34	4.51	7.44	4.93	4.66	5.5
Phvul.010G120600.1	0.14	0.04	0.06	0.28	0.34	0.13
Phvul.002G184500.1	20.04	20.7	20.71	24.8	21.85	21.76
Phvul.001G205700.1	0	0.09	0	0.05	0	0.06
Phvul.011G136000.1	0.2	0.38	0.37	0.31	0.21	0.13
Phvul.010G054400.1	0.45	0.47	0.89	0.57	0.95	0.95
Phvul.002G136200.1	6.39	42.58	16.84	44.46	19.77	25.06
Phvul.002G065100.1	0	0	0	0.02	0.02	0
Phvul.001G077900.1	3.36	3.28	4.01	3.42	3.2	3
Phvul.009G210000.1	4.17	5.69	6.56	5.74	4.95	5.13
Phvul.011G178300.1	0	0	0	0	0	0
Phvul.007G129200.1	0.39	0.18	0.26	0.15	0.11	0.21
Phvul.010G031300.1	5.62	8.56	8.55	10.71	6.99	7.7
Phvul.006G162800.1	22.87	13.91	24.66	16.69	16.28	12.86
Phvul.007G097200.1	8.79	10.55	9.61	23.82	14.13	6.87
Phvul.006G208300.1	0.96	1.69	1.01	1.34	0.44	0.89
Phvul.007G236300.1	6.14	6.13	7.04	8.2	6.08	6.76
Phvul.002G147200.1	28.02	53.28	46.43	66.6	44.99	59.03
Phvul.002G131100.1	0.72	0.78	0.85	0.94	0.55	0.67
Phvul.004G087700.1	15.89	23.89	17.23	24.54	15.65	18.23
Phvul.001G144000.1	3.19	3.64	3.96	4.17	3.31	3.55
Phvul.010G065500.1	30.08	30.13	32.71	32.56	26.76	31.87
Phvul.009G222500.1	0.05	0.06	0	0.02	0.02	0
Phvul.010G140000.1	6.72	6.4	6.97	8.32	7.04	7.21
Phvul.007G160600.1	1.5	2.16	2.37	2.96	2.37	2.39
Phvul.003G066400.1	0	0.08	0.29	0.05	0.25	0.1
Phvul.009G218600.1	0.19	0	0.08	0	0	0
Phvul.003G197100.1	3.83	3.26	3.87	3.58	3.2	3.13
Phvul.011G051300.1	5.13	3.67	3.04	4.12	2.3	2.52
Phvul.005G135800.1	119.25	236.14	191.32	197.91	173.19	227.33
Phvul.005G157900.1	0.02	0	0.02	0.04	0.02	0.04
Phvul.011G121400.1	0.65	0.62	0.72	0.87	1.35	1.02
Phvul.003G212900.1	0	0.03	0	0	0.02	0
Phvul.002G124100.1	27.04	25.24	23.13	29.71	28.69	51.77
Phvul.001G083500.1	0.79	0.21	0.58	0.19	0.2	0.22
Phvul.009G079700.1	18.64	22.41	25.03	26.95	24.49	19.69
Phvul.006G016500.1	7.71	8.44	9.74	10.23	9.34	9.58
Phvul.006G090400.1	2.79	1.52	2.29	3.47	1.58	2.08
Phvul.011G134300.1	0.55	0.69	0.51	0.78	1.61	1.27
Phvul.002G142800.1	4.76	5.26	4.65	3.86	4.15	3.35
Phvul.002G304200.1	0	0	0.05	0	0.02	0
Phvul.004G068900.1	0	0	0	0	0	0
Phvul.005G117400.1	32.35	46.54	44.21	57.18	40.69	40.54
Phvul.006G019500.1	18.56	21.38	22.42	19.06	19.56	18.53
Phvul.008G128100.1	2.79	3.07	4.21	2.56	3.23	3.49
Phvul.003G123200.1	1.44	1.49	0.77	1.27	0.89	1.22
Phvul.006G159200.1	3.12	4.01	4.69	4.97	2.72	3.35
Phvul.002G132000.1	15.62	23.9	20.53	27.21	16.57	19.02
Phvul.009G201900.1	0	0.08	0	0	0.02	0
Phvul.009G061000.1	9.18	19.19	18.55	28.01	18.05	20.34
Phvul.003G018400.1	0	0	0	0	0	0
Phvul.003G217200.1	0.03	0	0	0	0	0
Phvul.004G135700.1	1.31	1.33	1.14	1.07	0.89	0.66
Phvul.009G243600.1	1.86	2.06	2.4	2.49	0.72	2.77
Phvul.006G074900.1	8.16	8.06	7.74	5.94	7.02	5.21
Phvul.004G102100.1	0	0	0	0	0	0
Phvul.008G037900.1	0	0.03	0.07	0.09	0.08	0.13
Phvul.005G021400.1	0	0	0	0	0	0
Phvul.001G158800.1	0.1	0	0.19	0.09	0.11	0.13
Phvul.001G167900.1	5.3	4.18	6.12	3.64	5.48	6.54
Phvul.004G148400.1	4.86	10.14	5.42	10.14	3.19	3.95
Phvul.004G006600.1	6.09	5.51	6.82	10.92	6.34	5.52
Phvul.002G320100.1	12.94	17.55	16.63	15.45	17.82	13.73
Phvul.006G206600.1	15.71	15.94	19.71	19.39	15.8	15.23
Phvul.006G013000.1	1.5	1.87	2.03	1.51	1.74	1.87
Phvul.011G162900.1	3.97	2.61	2.42	4.03	4.57	2.07
Phvul.011G026200.1	4.85	5.95	7.97	7.34	8.54	9.1
Phvul.009G252700.1	31.87	27.57	42.89	64.03	19.56	33.37
Phvul.001G255900.1	8.73	10.75	16.9	13.9	8.75	7.33
Phvul.003G272400.1	2.08	2.02	2.39	3.05	1.88	2.16
Phvul.008G108100.1	4.39	5.35	7.14	8.05	4.78	5.49
Phvul.004G062000.1	3.76	7.02	6.51	8.7	5.84	7.68
Phvul.009G063700.1	1.67	1.28	1.52	0.79	0.66	0.91
Phvul.008G045800.1	0	0	0	0	0	0
Phvul.006G172100.1	0	0.05	0.04	0	0	0
Phvul.001G066700.1	1.21	0.3	0.47	0.78	0.5	0.36
Phvul.002G135200.1	25.37	34.62	31.41	32.58	29.13	29.92
Phvul.005G150100.1	11.35	16.53	16.53	18.46	14.64	17.35
Phvul.006G062100.1	26.9	32	29.12	31.46	26.03	27.76
Phvul.009G235100.1	0.97	1.6	1.66	1.79	1.48	1.19
Phvul.008G081800.1	14.02	10.32	59.15	27.22	22.52	14.68
Phvul.005G130800.1	2.6	0.49	1.25	0.92	1.08	1.02
Phvul.009G171100.1	2.08	1.08	1.56	1.14	1.44	0.88
Phvul.002G184000.1	0	0	0	0	0	0
Phvul.011G175600.1	3.35	3.79	7.76	6.24	3.81	4.69
Phvul.001G042500.1	0	0	0.03	0.02	0	0
Phvul.002G282200.1	69.11	79.78	97.45	101.12	89.03	97.64
Phvul.007G189300.1	0.47	0.66	0.74	0.85	0.5	0.5
Phvul.002G181200.1	0	0	0	0	0	0
Phvul.001G078700.1	2.97	1.77	3.42	3.08	3.61	2.52
Phvul.011G027200.1	0.56	0.7	0.7	0.68	0.66	0.48
Phvul.001G009400.1	17.71	16.34	17.96	16.01	16.78	16.98
Phvul.011G213900.1	0.3	0.19	0.34	0.47	0.16	0.16
Phvul.004G119700.1	1.25	8.48	12.13	0.58	0.3	8.36
Phvul.011G208600.1	0	0	0	0	0	0
Phvul.005G121500.1	0	0	0	0	0	0
Phvul.002G025200.1	0	0	0	0	0	0
Phvul.006G183200.1	1.88	2.25	1.5	1.4	1.58	1.16
Phvul.009G030900.1	10.33	9.84	17.16	9.99	19.37	12.03
Phvul.008G139500.1	8.56	7.79	7.77	8.7	8.28	7.42
Phvul.009G148100.1	0.21	0.39	0.73	0.57	0.39	0.58
Phvul.007G211000.1	0.06	0.36	0.9	0.35	0.65	0.55
Phvul.007G119800.1	30.69	45.8	52.12	48.07	33.72	50.33
Phvul.004G125500.1	0	0	0	0	0	0
Phvul.003G016000.1	23.36	21.97	22.74	19.78	25.72	24.24
Phvul.007G132500.1	0.18	0.61	0.43	0.38	0.33	0.4
Phvul.008G136200.1	6.48	6.65	8.21	7.42	6.66	6.52
Phvul.009G091000.1	0.37	0.38	0.32	0.47	0.28	0.24
Phvul.011G186000.1	0	0	0	0	0	0
Phvul.006G044400.1	7.47	9.46	9.29	10.48	8.16	10.83
Phvul.011G173300.1	0	0.03	0.02	0.02	0	0
Phvul.002G283700.1	4.92	11.32	10.15	17.3	2.27	2.81
Phvul.008G032400.1	2.68	2.12	2.39	2.13	2.08	2.04
Phvul.003G172900.1	14.63	18.87	17.19	31.92	13.45	20.78
Phvul.005G147700.1	2.06	1.58	1.8	1.39	0.98	1.6
Phvul.008G106000.1	1.41	1.29	1.87	1.34	1	1.53
Phvul.009G231500.1	3.27	4.03	4.51	4.45	3.9	4.38
Phvul.008G055800.1	182.46	225.01	214.27	183.8	210.55	221.16
Phvul.003G005800.1	1.73	2.51	2.87	3.29	2.2	2.03
Phvul.011G091200.1	5.14	6.3	7.98	8.6	3.89	6.09
Phvul.009G204800.1	0.01	0	0.01	0.04	0	0
Phvul.008G204200.1	2.6	1.63	2.36	3.03	2.92	2.44
Phvul.003G028200.1	5.25	8.52	8.47	9.28	9.49	8.32
Phvul.001G191100.1	0.22	0	0.28	0.06	0.06	0.06
Phvul.011G070000.1	5.33	3.09	3.99	4.26	5.03	3.6
Phvul.004G108800.1	0	0	0.02	0	0	0.02
Phvul.002G046900.1	7.95	3.99	6.74	3.01	3.62	5.27
Phvul.007G024500.1	2.15	2.3	2.75	2.76	1.39	1.32
Phvul.007G191300.1	0	0	0.04	0.05	0	0
Phvul.010G065900.1	1.71	2.74	3.68	3.62	2.67	4.26
Phvul.010G078400.1	0	0.04	0.02	0.02	0	0
Phvul.001G169700.1	0	0	0.1	0	0.09	0
Phvul.002G042300.1	31.33	29.69	29.17	28.44	25.94	23.37
Phvul.010G161500.1	0.05	0.06	0.04	0.05	0.11	0
Phvul.009G027500.1	0	0	0	0	0	0
Phvul.008G038400.1	0	0	0	0	0	0
Phvul.008G237900.1	2.34	2.2	2.83	2.6	2.4	2.52
Phvul.003G179900.1	2.14	3.77	9.48	9.66	4.69	9.23
Phvul.007G128700.1	7.39	8.42	11.05	11.53	9.78	11.15
Phvul.007G101700.1	0.85	1.18	1.35	1.1	1.02	0.95
Phvul.004G055900.1	0	0	0	0	0	0
Phvul.003G025000.1	0.79	0.14	0.57	0.58	0.54	0.96
Phvul.010G107500.1	3.88	7.51	7.37	8.8	8.28	9.43
Phvul.011G026000.1	0.29	0.37	0.14	0.14	0.22	0.15
Phvul.003G028400.1	4.87	6.25	7.18	4.61	3.43	6.49
Phvul.002G053000.1	2.65	1.36	2.39	1.84	1.83	1.62
Phvul.009G254600.1	5.45	5.84	5.12	6.15	5.09	4.56
Phvul.002G244300.1	0.88	0.11	0.08	0.42	0.3	0.44
Phvul.008G015100.1	171.51	154.21	143.98	149.8	164.35	152.75
Phvul.004G094800.1	10.62	13.97	12.41	12.38	11.28	11.49
Phvul.001G126300.1	36.55	158.14	82.61	154.33	110.88	151.54
Phvul.008G177200.1	0.5	0.03	0.22	0.14	0.21	0.2
Phvul.008G175900.1	0	0	0	0	0	0
Phvul.001G204400.1	9.94	10.99	12	13.98	11.73	10.88
Phvul.001G068500.1	1.69	2.77	2.44	2.75	2.02	3.02
Phvul.004G072200.1	5.74	8.36	7.25	8.62	10.51	6.25
Phvul.003G007700.1	8.23	10.05	8.36	11.31	9.57	8.04
Phvul.004G016600.1	0	0	0	0	0	0
Phvul.008G210200.1	7.93	11.29	12.48	11.37	9.96	12.49
Phvul.002G281200.1	1.83	0.89	2.07	1.25	2.3	1.93
Phvul.005G167300.1	0	0	0	0.01	0	0
Phvul.002G114300.1	0	0	0	0	0	0
Phvul.009G165900.1	0.22	0.35	0.34	0.25	0.21	0.2
Phvul.005G061800.1	17.59	47.13	25.79	70.82	27.66	48.71
Phvul.005G163200.1	0	0.4	0.61	0.5	0.06	0.13
Phvul.003G029000.1	19.91	20.16	26.19	26.96	24.85	23.06
Phvul.004G099000.1	2.7	2.89	3.58	4.28	2.34	2.17
Phvul.007G096500.1	3.57	4.04	5.34	5.6	4.89	4.4
Phvul.006G184600.1	1.64	1.78	2.45	2.49	2.55	3.28
Phvul.007G158800.1	0.12	0.35	0.37	0.67	0.31	0.13
Phvul.007G156700.1	1.44	0.36	0.25	0.72	0	0.21
Phvul.003G269600.1	1.36	3.16	2.83	3.52	2.13	1.46
Phvul.007G015200.1	27.59	29.11	27.24	31.41	20.02	25.51
Phvul.008G276100.1	0.93	2.13	3.15	4.53	1.44	2.24
Phvul.005G007400.1	0	0	0	0	0	0
Phvul.001G091400.1	10.29	7.87	11.24	10.73	11.35	8.44
Phvul.006G123700.1	8.66	11.1	10.52	11.83	9.45	9.33
Phvul.007G013000.1	5.23	4.86	4.78	2.59	2.43	3.63
Phvul.006G197800.1	7.11	6.93	8.2	8.24	7.49	8.97
Phvul.004G160700.1	6.78	3.22	4.65	4.16	4.05	3.14
Phvul.009G139100.1	197.81	414.7	333.09	325.37	275.25	404.69
Phvul.009G200400.1	0.02	0.12	0	0.24	0.05	0.1
Phvul.009G160300.1	0	0	0	0	0.04	0
Phvul.008G113000.1	3.79	4.17	4.27	6.38	4.5	3.71
Phvul.001G134800.1	1.16	0.71	1.08	0.62	1.02	1.24
Phvul.009G043300.1	3.9	5.22	6.04	9.19	8.29	7.48
Phvul.002G271700.1	13.45	21.28	20.75	24.32	16.65	23.86
Phvul.010G026000.1	2.11	1.89	3.74	3.93	2.37	2.74
Phvul.007G241900.1	23.72	20.35	28.71	38.71	26.14	27.77
Phvul.008G019700.1	16.04	16.66	17.23	21.25	17.77	16.35
Phvul.003G002900.1	0.11	0.27	0.48	0.63	0.25	0.15
Phvul.006G189700.1	4.46	5.4	4.42	3.87	4.89	4.23
Phvul.009G029500.1	0.93	0.35	1.05	0.52	1.25	0.49
Phvul.002G178500.1	0	0	0	0	0	0
Phvul.005G118500.1	1.46	1.94	2.65	2.59	2.58	2.63
Phvul.009G085700.1	21.68	25.91	16.61	19.24	27.33	22.9
Phvul.003G083300.1	13.57	12.39	18.13	18.28	21.35	17.43
Phvul.011G028100.1	0.92	0.61	1.26	0.84	0.43	0.9
Phvul.011G090100.1	26.24	36.1	26.93	46.23	18.55	23.95
Phvul.010G140300.1	3.54	2.96	5.14	3.25	2.5	3.61
Phvul.006G164400.1	7.09	8.69	10.18	10.59	10.97	8.73
Phvul.008G081700.1	11.56	16.32	16.8	22.15	16.62	13.82
Phvul.011G139700.1	36.54	35.49	38.61	42.47	37.11	37.3
Phvul.005G030900.1	0.08	0.13	0.24	0.07	0.02	0.01
Phvul.004G032200.1	0.19	0.5	0.21	1.04	0.76	0.7
Phvul.003G132800.1	0.74	0.21	0.36	0.26	0.37	0.16
Phvul.010G002200.1	1.78	1.49	1.74	1.59	1.96	1.76
Phvul.005G010100.1	46.51	46.92	67.31	71.86	52.06	56.84
Phvul.007G067300.1	14.69	18.35	16.09	17.65	13.4	15.56
Phvul.004G035400.1	5.5	5.9	5.69	5.28	7.93	4.61
Phvul.009G257700.1	5.74	2.83	3.72	1.92	1.59	2.03
Phvul.003G190600.1	0.38	0.29	0.29	0.33	0.19	0.11
Phvul.008G247900.1	0.06	0	0	0	0	0
Phvul.003G162400.1	0	0	0	0	0	0
Phvul.001G253400.1	0.95	0.9	1.04	0.83	0.76	0.72
Phvul.002G103800.1	13.37	10.03	13.9	13.19	9.33	11.65
Phvul.005G101700.1	2.26	2.3	1.41	1.93	1.55	1.36
Phvul.010G142600.1	12.41	15.26	19.78	18.93	9.13	12.43
Phvul.004G036600.1	0.87	0.93	1.35	0.92	0.68	1.38
Phvul.001G097500.1	0	0	0	0	0	0
Phvul.001G004500.1	7.57	34.4	33.97	35.44	12.98	30.9
Phvul.002G266000.1	4.69	5.8	6.19	3.34	5.88	3.28
Phvul.004G018400.1	5.58	10.48	7.63	11.62	7.85	10.26
Phvul.007G006900.1	0	0	0	0	0	0
Phvul.007G262300.1	0.15	0	0.24	0.07	0.06	0.05
Phvul.003G243300.1	0.75	2.21	0.98	3.6	3.77	1.79
Phvul.001G027700.1	5.45	4.01	6.69	5.37	3.72	4.11
Phvul.010G069300.1	0.32	0.23	0.46	0.32	0.37	0.29
Phvul.002G168700.1	0.96	1.7	1.71	2.41	1.91	1.21
Phvul.010G130600.1	0	0	0	0	0	0
Phvul.010G143900.1	2.48	4.41	4.47	2.38	2.61	4.56
Phvul.011G214100.1	0.32	0.16	0.34	0.18	0.2	0.13
Phvul.002G122800.1	9.19	10.49	9.15	9.2	10.31	10.62
Phvul.008G198300.1	0	0	0	0	0	0
Phvul.003G013900.1	0	0	0	0	0.04	0
Phvul.007G164100.1	6.16	7.05	7.48	8.21	5.34	5.64
Phvul.002G047100.1	1.61	3.06	3.18	3.93	2.8	2.74
Phvul.004G038700.1	0.19	0.19	0.23	0.26	0.26	0.21
Phvul.002G065900.1	55.51	61.3	60.11	63.54	44.96	52.4
Phvul.001G127000.1	1.5	2.09	2.41	2.71	2.38	2
Phvul.006G175400.1	10.13	22.06	22.01	25.24	23.22	23.42
Phvul.001G063400.1	25.58	27.57	27.44	33.79	24.49	24.63
Phvul.007G142400.1	0	0	0	0	0.03	0
Phvul.007G075400.1	3.81	1.16	0.6	0.65	2.61	0.67
Phvul.011G080500.1	0.02	0	0	0	0	0
Phvul.005G018100.1	1.6	1.26	0.83	1.38	0.35	0.45
Phvul.005G046300.1	0.74	1.04	1.2	1.52	1.51	1.5
Phvul.003G180700.1	28.18	25.28	31.95	29.43	33.58	21.31
Phvul.009G165400.1	0	0	0	0	0	0
Phvul.002G313100.1	0.39	0.29	0.34	0	0.03	0.14
Phvul.008G165800.1	51.4	54.04	61.31	56.79	51.43	57.19
Phvul.007G187900.1	26.02	40.43	37.96	36.73	31.51	38.67
Phvul.002G124900.1	1.32	2.04	1.46	1.75	3.39	4.06
Phvul.007G141500.1	0	0	0	0	0	0
Phvul.003G209500.1	30.32	34.28	35.12	24.85	43.54	24.68
Phvul.004G048800.1	0.16	0.1	0.1	0.08	0.06	0.06
Phvul.006G114400.1	14.7	22.7	19.85	26.15	14.29	12.71
Phvul.001G162500.1	0	0	0	0	0	0
Phvul.004G099700.1	0.11	0.49	0.49	0.8	0.26	0.38
Phvul.001G094700.1	92.51	110.74	130.6	211.39	112.42	67.73
Phvul.011G108000.1	10.52	6.44	6.37	7.45	5.1	5.54
Phvul.006G164200.1	0	0	0	0	0	0
Phvul.009G210600.1	5	1.17	1.63	2.18	1.57	1.12
Phvul.002G014600.1	1.94	2.72	2.87	2.97	2.58	3.12
Phvul.011G181500.1	0.22	0.3	0.45	0.45	0.27	0.37
Phvul.005G179400.1	81.87	65.72	72.88	66.59	58.07	63.84
Phvul.005G129600.1	7.92	13.61	6.28	16.26	22.28	12.92
Phvul.002G161800.1	4.62	4.86	6.14	4.57	4.88	3.46
Phvul.001G032000.1	27.82	25.92	31.87	22.79	31.56	22.55
Phvul.011G104200.1	7.77	26.69	17.48	19.38	24.35	17.95
Phvul.011G165000.1	0.23	0.08	0.14	0.02	0.07	0.07
Phvul.001G254900.1	21.05	41.39	30.04	22.58	30.63	22.11
Phvul.010G151200.1	29.22	39.44	41.18	41.62	39.94	37.64
Phvul.011G195800.1	0.25	0.51	0.4	0.5	0.46	0.5
Phvul.001G108700.1	1346.26	1680.55	1934.51	1265.89	1796.01	2242.54
Phvul.011G105600.1	0.07	0.18	0.47	0	0.07	0.22
Phvul.010G047800.1	3.98	6.93	6.72	7.23	6.99	7.44
Phvul.002G091700.1	2.73	3.05	4.09	4.08	3.95	4.2
Phvul.008G118100.1	5.62	7.13	6.55	3.87	4.22	3.68
Phvul.002G023900.1	0.89	1.15	0.98	1.18	0.75	0.91
Phvul.007G108200.1	1.3	2.57	2.03	1.89	1.12	1.54
Phvul.007G039900.1	8.05	9.33	12.51	15.37	16.27	13.89
Phvul.002G176400.1	0	0	0	0	0	0
Phvul.006G189800.1	1.05	1.04	1.18	0.61	0.78	0.87
Phvul.007G048400.1	5.76	9.25	8.33	9.5	8.79	6.84
Phvul.007G035100.1	13.66	28.96	24.92	29.26	27.96	26.35
Phvul.010G123700.1	10.38	8.56	8.08	9.21	8.24	8.01
Phvul.010G091900.1	0.33	0.82	0.83	1.29	0.6	0.28
Phvul.008G033800.1	64.1	61.45	54.29	71.01	45.63	45.55
Phvul.010G016200.1	0.07	0.43	0.26	0.15	0.18	0.18
Phvul.003G226300.1	24.58	29.61	27.85	31.06	24.47	25.28
Phvul.002G247400.1	6.29	6	6.21	8.21	4.79	5.43
Phvul.008G269900.1	0.13	0.25	0.11	0.12	0.02	0.07
Phvul.007G010700.1	99.81	246.6	202.28	197.43	159.05	211.53
Phvul.002G007200.1	23.17	34.35	31.22	29.74	20.84	25.42
Phvul.006G065600.1	20.25	17.83	25.49	29.46	13.47	14.65
Phvul.008G126700.1	12.16	11.45	11.33	13.67	9	9.36
Phvul.004G053200.1	4.63	2.57	7.78	2.15	4.89	6.17
Phvul.002G299800.1	5.62	6.54	6.32	8.56	4.66	5.63
Phvul.002G020400.1	0.17	0.21	0.39	0.47	0.53	0.56
Phvul.002G234800.1	1.01	2.3	2.07	3.24	2.01	1.95
Phvul.002G066500.1	0.14	0.08	0.21	0.11	0.07	0
Phvul.003G056400.1	8.34	14.06	13.58	10.21	15.26	9.28
Phvul.010G162800.1	0.41	0.56	0.57	0.3	0.21	0.46
Phvul.006G086400.1	10.17	14	13.44	15.24	14.42	14.19
Phvul.008G274200.1	22.57	19.58	27.75	31.5	33.93	26.95
Phvul.002G089800.1	12.42	11.27	10.97	8.34	10.47	8.64
Phvul.009G065200.1	78.53	68.07	97.28	86.47	65	77.85
Phvul.007G066100.1	1.92	2.96	3.68	2.79	3.33	3.46
Phvul.011G045900.1	47.17	56.92	52.91	72.95	48.96	57.92
Phvul.004G011800.1	0	0	0	0	0	0
Phvul.002G193600.1	33.83	46.7	42.63	44.6	43.17	44.39
Phvul.001G085900.1	0.97	3.12	4.04	2.74	0.87	0.83
Phvul.001G159200.1	2.04	2.44	2.71	2.03	1.91	2.09
Phvul.001G261200.1	1.4	1.48	1.74	0.38	0.38	2.67
Phvul.003G174800.1	6.87	19.51	13.2	14.52	27.93	15.08
Phvul.004G078600.1	0	0	0	0	0	0
Phvul.008G208000.1	2.73	2.26	1.82	2.02	1.59	1.74
Phvul.003G050700.1	2.7	4.27	4.83	4.97	4.03	4.36
Phvul.008G040400.1	0	0	0	0	0	0
Phvul.005G144800.1	0.91	1.29	1.13	0.93	0.03	0.84
Phvul.006G052700.1	0.7	0.31	0.48	0.53	0.16	0.41
Phvul.007G213700.1	121.95	137.82	134.66	135.61	92.33	74.58
Phvul.004G017300.1	0	0	0	0	0	0
Phvul.011G122300.1	0.39	0	0.15	0.04	0.26	0.04
Phvul.007G082900.1	0.75	0.71	0.59	0.27	0.51	0.84
Phvul.003G060600.1	0.01	0.02	0	0	0.01	0
Phvul.006G021900.1	3.95	4.92	5.1	6.04	5.5	5.3
Phvul.003G033300.1	2.7	4.97	3.79	4.66	3.72	4.13
Phvul.002G331400.1	65.75	26.71	34.2	26.17	37.33	32.41
Phvul.010G055300.1	0.28	0.62	0.5	0.41	0.21	0.21
Phvul.L003200.1	2.37	2.26	3.38	2.08	1.05	2.33
Phvul.009G252000.1	0	0	0	0	0	0
Phvul.004G032900.1	13.65	15.29	18.04	13.77	16.23	18.67
Phvul.002G113200.1	0.03	0.05	0.07	0	0.06	0.12
Phvul.003G031100.1	0	0.12	0.09	0	0	0
Phvul.001G198300.1	0.85	1.75	1.4	1.39	0.49	2.56
Phvul.005G105300.1	0.65	3.44	2.02	4.84	2.68	1.8
Phvul.005G168200.1	11.21	11.34	19.34	16.09	19.59	15
Phvul.005G111600.1	0.09	0.12	0.21	0.41	0.21	0.03
Phvul.008G239500.1	2.71	2.77	3.28	1.95	1.22	2.55
Phvul.007G186400.1	8.78	6.79	10.44	7.02	5.94	7.98
Phvul.011G022100.1	19.88	28.01	27.78	29.48	13.63	19.96
Phvul.008G213800.1	0	0.05	0	0.03	0	0
Phvul.009G248000.1	0	0	0	0	0	0
Phvul.011G062300.1	14.75	14.27	16.58	14.45	15	11.28
Phvul.003G178000.1	3.97	4.61	5.44	4.21	6.06	5.48
Phvul.007G104600.1	0	0.58	0	0	0	0.17
Phvul.003G256000.1	1.63	3.62	3.01	5.85	3.62	3.34
Phvul.003G216000.1	1.18	1.31	1.11	1.17	0.93	1.32
Phvul.001G054500.1	0.44	0.43	0.62	0.69	0.47	0.6
Phvul.008G088600.1	1.74	2.58	3.3	3.65	3.67	3.22
Phvul.011G182400.1	15.15	14.12	13.14	12.45	13.28	12.55
Phvul.011G156400.1	14.12	13.24	13.97	16.06	14.68	10.3
Phvul.008G022300.1	0	0	0	0	0	0
Phvul.003G199300.1	0	0	0	0	0	0
Phvul.001G150100.1	0.13	0	0.35	0.07	0.07	0.15
Phvul.008G067000.1	0.14	0.11	0.13	0.06	0.03	0.11
Phvul.002G095800.1	0	0	0	0	0	0
Phvul.004G088800.1	4.5	1.89	3.67	5.68	6.79	3.85
Phvul.001G230000.1	0.54	0.2	0.26	0.19	0.33	0.18
Phvul.004G118800.1	0.03	0.03	0.06	0.09	0.08	0.02
Phvul.007G073200.1	44.29	45.25	38.46	36.93	34.48	26.24
Phvul.004G040400.1	0.63	1.88	1.34	2.5	2.07	2.15
Phvul.003G268300.1	0.08	0.38	0.4	0.49	0.62	0.34
Phvul.005G119000.1	2.6	3.35	4.32	4.1	3.58	3.83
Phvul.010G016600.1	7.23	23.53	19.69	28.56	32.62	28.31
Phvul.006G215100.1	10.15	12.08	13.32	14.65	11.61	11.2
Phvul.003G041800.1	14.24	19.35	21.42	22.09	19.01	21.4
Phvul.001G208700.1	0	0	0	0	0	0
Phvul.002G234000.1	0.35	0.52	0.64	0.38	0.12	0.66
Phvul.011G152700.1	0	0	0.01	0	0.01	0.01
Phvul.005G138400.1	0.46	0.93	1.52	0.94	0.69	1.01
Phvul.007G223900.1	2.54	2.08	2.46	2.34	3.31	3.41
Phvul.002G294800.1	8.34	3.67	3.2	1.42	2.29	2.3
Phvul.007G149500.1	0.06	0	0	0	0	0
Phvul.007G029200.1	7.62	14.74	9.55	15.32	12.64	12.07
Phvul.009G190900.1	0	0	0	0	0	0
Phvul.002G201400.1	0	0	0	0	0	0
Phvul.004G156800.1	1.54	2.41	2.35	2.83	2.15	2.09
Phvul.005G016200.1	1	1	0.94	1.13	0.66	0.83
Phvul.001G225500.1	9.49	10.78	11.38	11.14	8.93	10.78
Phvul.004G117600.1	4.6	17.71	19.18	12.24	13.96	20.66
Phvul.003G124400.1	13.49	16.07	27.26	23.47	17.61	28.72
Phvul.003G290500.1	17.71	22.06	23.55	25.71	22.06	20.88
Phvul.008G092500.1	112.31	96.41	99.4	102.89	98.81	99.6
Phvul.008G197600.1	10.55	10.64	12.45	11.07	9.39	9.28
Phvul.002G261100.1	1.72	1.95	1.84	1.71	1.45	1.09
Phvul.008G282200.1	2.55	23.06	9.01	23.2	2.51	5.69
Phvul.003G042700.1	0.42	0.6	0.49	0.47	0.31	0.24
Phvul.004G155200.1	4.31	0.8	5.98	5.26	2.89	3.27
Phvul.005G181900.1	85.32	83.65	103.88	94.08	62.47	76.34
Phvul.009G252600.1	96.79	117.32	137.77	138.03	143.95	118.93
Phvul.009G190500.1	8.62	9	11.32	5.37	5.36	15.73
Phvul.011G056100.1	0	0	0.02	0	0	0
Phvul.005G143900.1	0.56	0.96	1.02	0.73	0.53	0.68
Phvul.009G014700.1	2.48	3.69	3.73	3.46	3.43	4.39
Phvul.003G090300.1	6.8	2.82	3.85	5.62	4.44	7.62
Phvul.002G224600.1	7.89	9.47	10.6	14.98	11.84	9.15
Phvul.007G118700.1	10.68	27.65	27.22	47.45	15.36	21.24
Phvul.010G014400.1	0	0	0	0	0	0
Phvul.003G197300.1	7.28	8.04	9.54	10.2	9.95	10.14
Phvul.007G131700.1	1.16	3.34	2.32	3.89	2.71	2.58
Phvul.006G193100.1	0.15	1.13	0.81	0.77	0.12	0.13
Phvul.001G007200.1	6.89	5.79	6.62	6.04	7.7	5.08
Phvul.001G202100.1	0.42	0.38	0.48	0.5	0.49	0.52
Phvul.001G140700.1	299.96	201.57	293.84	201.73	306.23	316.78
Phvul.002G194600.1	0	0	0	0	0	0
Phvul.002G324800.1	0	0	0	0	0	0
Phvul.005G180000.1	20.31	17.79	18.3	21.48	19.2	14.66
Phvul.003G263700.1	5.64	9.17	7.25	8.76	5.03	8.01
Phvul.007G189400.1	9.03	20.79	15.66	21.3	19.23	19.42
Phvul.008G087600.1	0	0.03	0.05	0	0	0
Phvul.004G107400.1	0	0	0	0	0	0
Phvul.002G206500.1	40.18	24.64	32.33	19.69	16.14	15.93
Phvul.006G113100.1	3.47	5.53	3.69	1.88	1.83	3.47
Phvul.001G174500.1	5.36	5.66	5.69	5.33	4.62	4.77
Phvul.001G227300.1	0	0	0	0	0	0
Phvul.002G082400.1	0.39	0.23	0.64	0.18	0.16	0.41
Phvul.002G092800.1	0.24	1	1.02	2.22	0.15	0.76
Phvul.011G100700.1	0.76	0.29	1.32	0.78	0.28	0.17
Phvul.001G236000.1	18.84	28.39	23.02	24.57	27.65	35.84
Phvul.002G279300.1	14.33	28.61	23.67	24.86	18.25	26.3
Phvul.009G154400.1	16.53	13.13	15.32	15.56	17.74	16.8
Phvul.006G036300.1	0.55	0.29	0.46	0.21	0.2	0.27
Phvul.001G017400.1	0.69	1.34	1.17	0.49	0.28	0.92
Phvul.010G014300.1	0	0	0	0	0	0
Phvul.009G037800.1	22.82	24.88	22.85	23.41	25.15	19.46
Phvul.008G001400.1	7.92	7.89	8.08	10.34	7.55	7.6
Phvul.002G203100.1	0.26	0	0.11	0.28	0.48	0.19
Phvul.007G234000.1	7.04	9.7	11.69	9.19	8.68	8.81
Phvul.003G046300.1	0	0	0	0	0	0
Phvul.006G080500.1	3.19	6.13	5.8	7.39	5.16	4.35
Phvul.005G053600.1	0	0	0	0	2.73	3.98
Phvul.011G191600.1	1.35	1.84	2.27	2.7	2.13	2.18
Phvul.005G180400.1	12.8	17.18	20.01	19.08	19.93	19.98
Phvul.003G185200.1	8.36	8.85	10.61	7.36	11.23	8.65
Phvul.006G065100.1	896.73	934.26	671.92	1015.98	1054.18	774.27
Phvul.005G017800.1	0	0.24	0.34	0	0	0
Phvul.011G164600.1	4.17	3.35	4.12	4.76	3.33	3.16
Phvul.009G093300.1	4.91	5.04	8.22	8.21	5.94	9.31
Phvul.009G137800.1	0	0	0	0	0	0
Phvul.002G301800.1	2.22	1.45	2.39	2.57	1.37	1.85
Phvul.005G025400.1	0	0	0	0	0.04	0
Phvul.008G256200.1	24.87	24.06	23.8	25.59	22.11	21.47
Phvul.004G146900.1	17.28	15.58	23.75	24.48	16.7	13.16
Phvul.002G310600.1	3.59	2.49	4.19	5.94	2.93	2.89
Phvul.001G151200.1	29.68	30.31	28.01	25.64	22.23	22.26
Phvul.011G176200.1	0.02	0.04	0.06	0.02	0.07	0.02
Phvul.001G010800.1	107.75	206.4	178.35	212.28	144.55	216.45
Phvul.002G037400.1	1.17	1.04	1.39	1.64	1.04	1.21
Phvul.002G037100.1	0.02	0	0.03	0	0.04	0
Phvul.006G095000.1	0.19	0.3	0.39	0.42	0.25	0.47
Phvul.001G013900.1	0.05	0.15	0.38	0.31	0.09	0
Phvul.007G008700.1	17.28	27.61	25.76	31.23	20.97	26.94
Phvul.005G142200.1	48.95	53.93	49.29	57.2	61.18	51.13
Phvul.009G206300.1	1.07	1.57	1.61	3.32	3.49	3.03
Phvul.011G162300.1	4.5	6.39	6.73	4.69	5.14	5.34
Phvul.006G020200.1	0.92	1.18	1.18	1.29	1.04	1.27
Phvul.009G034000.1	14.5	16.95	15.24	16.5	12.61	18.38
Phvul.007G011200.1	2.01	2.4	2.29	2.03	2.29	2.51
Phvul.011G051200.1	4.03	2.43	2.41	2.89	1.27	1.21
Phvul.011G173200.1	44.33	30.2	46.24	63.97	37.06	17.6
Phvul.008G116200.1	38.77	50.41	35.9	42.03	38.08	44.96
Phvul.003G122700.1	0	0	0.01	0	0	0.01
Phvul.006G066000.1	1.47	3.06	2.4	2.48	1.23	2.07
Phvul.001G038700.1	10.33	9.55	14.95	15.27	10.66	11.88
Phvul.003G041100.1	0	0	0	0	0	0
Phvul.011G082400.1	0	0	0	0	0	0
Phvul.011G144900.1	0.2	0.34	0.24	0.14	0.37	0.12
Phvul.005G172500.1	1.41	1.83	1.56	1.52	1.31	1.54
Phvul.010G071600.1	16.42	19.59	20.73	28.53	14.39	17.03
Phvul.001G095500.1	0.01	0	0	0	0	0
Phvul.001G196200.1	13.15	13.41	17.81	17.88	15.82	13.59
Phvul.008G088500.1	12.2	14.36	16.11	19.56	27.84	12.8
Phvul.005G028400.1	0	0	0	0	0	0
Phvul.003G165500.1	7.1	7.42	7.15	11.23	7.44	6.45
Phvul.008G197100.1	2.15	2.97	3.83	3.11	3.69	2.98
Phvul.009G073900.1	2.42	5.83	2.83	5.55	3.71	3.45
Phvul.003G066100.1	0	0.02	0.02	0.01	0.03	0
Phvul.009G248700.1	598.05	1148.48	1160.19	2107.94	810.46	1101.49
Phvul.004G115000.1	0	0	0	0	0	0
Phvul.002G232800.1	0.43	0.56	0.39	0.41	1.64	0.87
Phvul.003G075300.1	16.33	7.8	14.13	14.11	11.21	16.91
Phvul.002G218100.1	0.59	0.4	0.45	0.36	0.27	0.48
Phvul.011G195700.1	0.44	1.05	1.21	1.25	0.55	0.88
Phvul.001G155900.1	32.31	30.41	33.79	43.85	21.38	17.4
Phvul.009G219600.1	0.1	0.16	0.39	0.35	0.17	0.35
Phvul.003G111300.1	0.53	0.21	0.4	0.45	0.17	0.17
Phvul.002G189500.1	20.13	41.38	34.37	27.34	33.2	39.02
Phvul.001G127400.1	0	0.13	0.03	0.02	0	0.03
Phvul.004G147900.1	0	0	0	0.03	0	0
Phvul.008G213900.1	0	0	0.05	0	0	0
Phvul.008G006600.1	1.21	1.72	1.91	2.28	1.93	1.57
Phvul.005G123300.1	20.12	16.98	14.78	22.71	25.33	24.24
Phvul.008G172900.1	0	0	0	0	0	0
Phvul.006G126200.1	0	0	0	0.04	0	0
Phvul.003G089300.1	12.2	9.33	12.92	11.25	12.84	11.04
Phvul.001G035200.1	0.26	0.27	0.11	0.05	0.08	0.15
Phvul.002G071200.1	57.06	70.49	61.58	75.81	109.47	88.87
Phvul.011G191900.1	0	0	0	0.01	0	0
Phvul.010G042800.1	0.23	0.15	0.35	0.23	0.33	0.16
Phvul.008G157900.1	0	0	0.04	0	0	0
Phvul.001G022800.1	0.5	0.91	0.71	0.25	0.5	0.38
Phvul.009G032200.1	18.84	18.95	20.81	23.75	17.75	21.84
Phvul.005G018900.1	0.07	0.33	0.27	0.38	0	0.04
Phvul.009G262300.1	0.18	0.25	0.15	0.58	0.15	0.17
Phvul.007G138700.1	8.95	9.89	11.48	13.06	10.89	9.58
Phvul.009G249400.1	0.54	0.3	0.43	0.23	0.18	0.54
Phvul.003G266700.1	0.07	0	0.09	0.23	0.32	0.16
Phvul.007G223300.1	10.74	16.39	13.23	11.54	15.15	12.54
Phvul.002G056400.1	7.2	8.74	10.54	10.04	10.6	9.09
Phvul.002G138900.1	10.87	10.83	15.15	14.97	9.89	12.13
Phvul.010G111300.1	31.59	45.93	38.54	52.27	44.08	37.48
Phvul.002G283500.1	0.49	0.44	0.41	0.53	0.53	0.48
Phvul.006G187000.1	0	0	0.05	0	0.04	0
Phvul.011G205400.1	0	0	0	0	0	0
Phvul.006G189000.1	3.19	5.12	3.58	6.74	4.22	2.45
Phvul.001G047200.1	6.43	8.19	10.34	10.46	8.34	9.54
Phvul.011G088700.1	0.23	0.16	0.23	0.04	0.04	0.21
Phvul.002G297800.1	0.02	0.08	0.04	0.05	0.01	0.04
Phvul.003G088900.1	23.28	22.58	25.96	25.38	32.28	33.92
Phvul.009G027300.1	4.51	7.2	8.16	7.37	6.98	9.86
Phvul.003G030800.1	0	0	0	0	0	0
Phvul.005G142000.1	43.58	27.97	27.68	38.41	21.16	23.44
Phvul.002G312000.1	5.74	7.43	7.06	8.9	6.45	5.71
Phvul.002G067800.1	27.51	28.1	24.68	26.98	33.04	22.65
Phvul.007G079300.1	3.19	4.43	3.55	3.86	3.08	2.91
Phvul.011G176800.1	10.8	16.45	17.49	18.86	15.6	13.78
Phvul.011G027400.1	7.16	7.71	7.32	8.33	7.99	6.1
Phvul.002G193800.1	12.1	12	13.02	14.46	7.92	10.94
Phvul.002G235100.1	0	0	0	0	0	0
Phvul.009G088800.1	3.47	9.33	8.03	17.86	11.17	14.39
Phvul.003G258000.1	0	0	0	0	0	0
Phvul.008G281100.1	0.57	2.37	2.67	5.94	1.56	2.49
Phvul.002G011700.1	0	0	0	0	0	0
Phvul.004G042700.1	0	0	0	0	0	0
Phvul.002G094000.1	54.75	58.66	58.09	84.78	54.06	60.02
Phvul.008G209100.1	12.26	17.57	17.76	19.91	25.01	16.64
Phvul.007G250500.1	64.7	68.49	64.97	65.28	45.58	60.76
Phvul.010G034600.1	6.91	6.51	7.51	8.52	9.68	6.37
Phvul.005G092700.1	30.32	13.48	22.78	14.75	13.85	15.17
Phvul.002G118300.1	4.93	11.64	6.64	8.81	11.03	9.83
Phvul.003G285100.1	5.3	5.35	5.8	7.29	6.76	6.23
Phvul.002G070800.1	5.21	2.57	3.82	2.51	2.33	2.74
Phvul.003G274300.1	6.54	11.94	12.18	15.2	12.63	16
Phvul.009G137500.1	0.38	1.4	2.3	3.45	1.45	1.57
Phvul.011G195200.1	0.57	0.58	0.82	1	0.69	0.67
Phvul.L000100.1	1.66	2.35	3	2.62	1.97	2.65
Phvul.004G119600.1	11.57	20.38	14.09	21.51	13.79	12.62
Phvul.009G150000.1	27.34	31.76	26.98	24.62	25.36	22.27
Phvul.009G156600.1	2.38	4.01	3.85	2.53	1.62	2.93
Phvul.002G051900.1	0	0	0	0.16	0	0
Phvul.006G126000.1	4.6	5.24	3.75	6.64	4.6	2.95
Phvul.010G125300.1	0.93	2.57	2.46	3.67	2.67	2.81
Phvul.011G161400.1	1.74	2.88	2.53	2.36	1.69	1.56
Phvul.002G128700.1	9.25	11.14	11.73	11.55	9.75	11.04
Phvul.001G219600.1	11.05	13.58	12.35	9.67	9.78	13.17
Phvul.003G101700.1	7.04	8.51	10.74	8.04	7.29	7.27
Phvul.011G147300.1	0	0	0	0	0	0
Phvul.001G143600.1	14.12	17.85	21.1	14.69	23.65	18.51
Phvul.009G173100.1	3.45	3.89	5.28	6.26	4.45	4.17
Phvul.003G141500.1	0.17	0.12	0.06	0.08	0.03	0.07
Phvul.008G132900.1	4.41	3.67	2.97	4.52	3.96	3.81
Phvul.002G174800.1	9.75	10.42	12.38	12.25	12.07	9.69
Phvul.007G168400.1	12.05	19.19	19.4	19.37	17	21.99
Phvul.001G089400.1	2.32	2.14	2.59	2.77	3.45	2.04
Phvul.009G115600.1	11.21	13.2	16.12	15.66	13.12	13.97
Phvul.002G245700.1	0.09	0.11	0.08	0.07	0.1	0.07
Phvul.009G152700.1	2.92	1.63	2.54	1.17	1.56	1.62
Phvul.007G155600.1	0	0	0	0	0	0
Phvul.002G087900.1	5.9	6.85	5.35	8.19	6.94	7.63
Phvul.011G075300.1	0	0.02	0	0.01	0.01	0
Phvul.008G131700.1	0	0	0	0	0	0
Phvul.007G095100.1	0	0	0	0	0	0
Phvul.009G034500.1	1.44	1.88	2.05	2.56	1.61	2.58
Phvul.007G019900.1	0.4	0.4	0.55	0.37	0.47	0.28
Phvul.005G080600.1	5.66	3.65	4.15	10.02	3.72	2.86
Phvul.001G166300.1	0.32	0.14	0.31	0.35	0.38	0.25
Phvul.006G207100.1	0	0	0	0.05	0	0
Phvul.008G005200.1	9.72	16.89	15.49	36.54	22.17	19.83
Phvul.001G000900.1	0	0	0	0	0	0
Phvul.001G100000.1	0	0	0	0	0	0
Phvul.008G284100.1	0	0	0	0	0	0
Phvul.003G082600.1	7.77	8.79	11.75	10.57	9.63	10.29
Phvul.003G277600.1	2.06	1.39	1.66	2.93	1.14	0.81
Phvul.008G198400.1	0	0	0	0	0	0
Phvul.002G101300.1	38.48	40.34	39.91	50.93	40.76	33.94
Phvul.005G139500.1	0	0	0	0	0	0.03
Phvul.006G137100.1	5.83	8.25	10.42	9.42	6.61	6.34
Phvul.010G062200.1	6.65	3.21	2.58	2.52	0.56	1.24
Phvul.007G073900.1	0	0	0	0.01	0	0
Phvul.011G211900.1	0	0	0	0	0	0
Phvul.008G253500.1	1.74	0.57	0.77	0.56	0.34	0.97
Phvul.004G047300.1	0.06	0.1	0	0	0	0
Phvul.001G147500.1	40.73	70.67	69.34	68.32	67.78	72.56
Phvul.005G061600.1	20.71	43.3	35.27	75.64	31.11	55.56
Phvul.006G009400.1	5.36	7.26	4.77	6.65	4.08	4.88
Phvul.005G089000.1	4.07	5	4.77	6.37	4.06	2.88
Phvul.006G180700.1	12.77	11.1	14.06	13.4	13.63	10.85
Phvul.002G034400.1	49.43	38.45	38.13	40.4	38.9	31.27
Phvul.002G089900.1	0	0	0	0	0	0
Phvul.009G247200.1	0.12	0.15	0.05	0	0.13	0.18
Phvul.009G212200.1	19.17	22.16	24.6	24.29	19.79	19.53
Phvul.008G075500.1	11.69	16.53	17.95	17.86	19.27	15.42
Phvul.005G172600.1	10.84	10.91	11.63	11.96	13.69	12.63
Phvul.002G123000.1	0.03	0	0	0.05	0	0
Phvul.008G188700.1	16.84	32.54	32.74	28.85	20.66	32.27
Phvul.003G224900.1	69.76	75.86	77.8	63.78	71.1	75.06
Phvul.008G078000.1	4.46	4.4	6.3	6.59	6.76	6.02
Phvul.008G028500.1	1.91	2.5	2.34	3.7	2.16	2.46
Phvul.008G163900.1	27.49	34.9	38.15	32.69	32.42	35.74
Phvul.006G019700.1	0.81	1.39	1.48	1.85	0.98	1.2
Phvul.011G064900.1	0	0	0	0	0	0
Phvul.011G033100.1	0	0	0	0	0	0
Phvul.011G014400.1	2.69	3.57	4.06	4.5	2.29	3.13
Phvul.005G135900.1	3.53	5.42	4.64	5.09	6.2	5.11
Phvul.009G019400.1	6.48	11.67	12.31	9.47	9.98	18.14
Phvul.002G108500.1	6.37	1.49	2.95	4.2	3.7	4.54
Phvul.005G180600.1	0.34	0.82	0.75	0.43	0.19	0.59
Phvul.003G231000.1	0.74	0.64	0.87	1.41	0.76	1.29
Phvul.011G071900.1	5.36	6.85	7.44	8.61	5.14	5.03
Phvul.009G244900.1	20.13	19.62	19.84	17.2	27.05	22.19
Phvul.005G012900.1	0.83	0.94	1.26	1.42	1.09	1.41
Phvul.003G099700.1	0	0	0	0	0	0
Phvul.009G015700.1	7.86	8.87	9.2	7.83	10.1	7.2
Phvul.002G329100.1	7.38	10.6	11.91	11.16	10.15	11.05
Phvul.011G122200.1	4.27	3.59	6.4	2.18	2.89	2.74
Phvul.009G087400.1	0.17	0.27	0.13	0.65	0.22	0.16
Phvul.001G039600.1	0.06	0	0	0.25	0	0
Phvul.007G027700.1	0.24	0.06	0.44	0.33	0.17	0.03
Phvul.011G169600.1	4.34	4.63	7.58	5.88	5.68	6.12
Phvul.002G288800.1	8.41	21.8	19.07	36.18	15.56	17.97
Phvul.004G044500.1	5.28	7.39	8.59	8.84	7.52	9.86
Phvul.009G096300.1	7.13	5.98	6.29	7.26	8.87	7.01
Phvul.002G235500.1	3.78	6.44	6.8	9.2	4.83	7.5
Phvul.002G160900.1	0.75	1.4	0.9	0.9	0.54	1.14
Phvul.006G076800.1	0.03	0.09	0	0.02	0	0.04
Phvul.008G005500.1	1.53	1.55	0.87	0.95	0.38	0.54
Phvul.002G253700.1	1305.86	1405.84	1250.65	1044.35	1398.6	1453.71
Phvul.008G272500.1	0.12	0.06	0.02	0.02	0.04	0.02
Phvul.001G071900.1	10	9.63	11.82	11.64	9.26	9.44
Phvul.004G041700.1	8.04	13.78	19.71	20.47	15.72	32.42
Phvul.007G165000.1	0	0	0	0	0	0
Phvul.002G121700.1	91.87	163.72	125.08	240.35	224.89	147.17
Phvul.008G255600.1	44.86	30.57	31.34	32.26	25.82	18.44
Phvul.007G194800.1	39.7	42.74	63.83	61.81	68.05	59.33
Phvul.006G019900.1	0	0.01	0.01	0.01	0	0.01
Phvul.005G165200.1	1.18	1.84	1.64	1.59	1	1.12
Phvul.009G147500.1	7.4	8.73	9.13	9.22	10.19	10.22
Phvul.008G143300.1	13.35	20.66	19.89	23.33	19	18.38
Phvul.011G002400.1	41.6	54.11	55.63	79.16	45.75	49.88
Phvul.007G032300.1	3.7	3.83	4.64	5.11	3.5	3.6
Phvul.011G129200.1	0	0	0	0	0	0
Phvul.002G151500.1	1.77	2.25	1.53	2.49	1.58	1.88
Phvul.004G146400.1	0.89	0.79	1.65	1.57	1.24	2.16
Phvul.005G043100.1	5.17	3.02	3.86	2.5	3.67	4.19
Phvul.007G276300.1	0.34	0.35	2.21	1.25	0.08	1.21
Phvul.007G176100.1	5.4	5.05	5.32	6.5	3.42	4.55
Phvul.005G181600.1	40.96	31.84	31.83	28.89	28.18	27.57
Phvul.001G043900.1	13.67	18.77	16.84	16.02	18.98	21.65
Phvul.004G074100.1	0	0	0	0	0	0
Phvul.005G071600.1	0	0	0	0	0	0
Phvul.002G328500.1	0.67	0.52	0.38	0.3	0.47	0.57
Phvul.008G240000.1	0	0	0	0	0	0
Phvul.005G121200.1	7.28	1.52	5.61	1.75	3.61	5.53
Phvul.011G040700.1	18.11	15.86	19.36	18.04	14.9	20.45
Phvul.001G041200.1	10.49	19.44	23.72	27.53	18.95	25.12
Phvul.001G031900.1	6.88	17.48	12.63	27.18	21.42	15.71
Phvul.008G053800.1	20.54	37.96	33.79	51.81	51.01	41.75
Phvul.003G121400.1	5.22	3.82	3.52	4.82	2.9	3.57
Phvul.002G288700.1	85.98	270.08	168.32	247.41	315.14	195.9
Phvul.002G292700.1	0.75	2.14	1.34	5.45	0.53	1.1
Phvul.001G221400.1	11.3	8.71	11.41	10.46	8.25	10.51
Phvul.004G154700.1	0	0	0	0.03	0	0.06
Phvul.011G052900.1	2.63	4.69	3.88	4.41	4.38	4.09
Phvul.011G113600.1	0	0	0	0	0	0
Phvul.002G060500.1	0.29	0.63	0.75	0.46	0.34	0.64
Phvul.008G263100.1	0.94	0.87	0.74	0.34	0.36	0.44
Phvul.002G268500.1	94.39	62.17	71.59	92.2	87.49	59.48
Phvul.005G017900.1	0.16	0	0	0	0	0
Phvul.002G220300.1	0.02	0.03	0.02	0.02	0	0.02
Phvul.L001100.1	0.35	0.54	0.81	0.73	0.32	0.5
Phvul.005G067700.1	47.35	41.64	36.76	26.83	33.67	29.36
Phvul.010G121600.1	2.62	2.36	2.79	2.39	2.68	2.6
Phvul.004G122300.1	8.99	8.51	10.03	10.41	8.95	7.74
Phvul.008G274600.1	64.66	51.38	51.66	44.72	46.13	45.81
Phvul.005G174800.1	0	0.47	0.49	0.13	0.09	0.14
Phvul.006G121300.1	1.72	0.55	0.62	1.15	0.74	0.58
Phvul.001G073700.1	0.79	1.03	0.95	1.77	1.07	1.26
Phvul.003G172200.1	12.61	22.06	19.33	20.33	19.04	19.42
Phvul.002G135700.1	1.66	0.74	1.13	2.37	1.67	0.52
Phvul.010G096500.1	0	0	0	0	0.02	0.02
Phvul.002G085400.1	0.1	0.4	0.19	0.39	0.2	0.2
Phvul.011G162200.1	2.8	3.58	3.78	4.73	4.34	4.44
Phvul.002G191900.1	0.09	0	0	0.1	0.11	0.1
Phvul.005G075500.1	0.08	0.05	0.07	0.06	0.18	0.09
Phvul.006G122900.1	0	0	0	0.03	0	0.15
Phvul.011G215000.1	5.47	5.9	5.94	8.91	4.88	5.19
Phvul.005G010400.1	0.32	0.17	0.33	0.2	0.2	0.1
Phvul.003G130500.1	37.17	27.49	24.14	19.97	24.89	22.09
Phvul.002G123400.1	0.06	0	0	0	0	0.06
Phvul.002G326000.1	11.77	7.52	6.54	7.93	17.07	10.27
Phvul.005G002900.1	5.92	7.79	7.78	11.58	8.47	8.38
Phvul.007G138300.1	0	0	0	0	0	0
Phvul.003G091600.1	8.66	9.48	9.24	12.6	12.49	15.03
Phvul.009G044700.1	6.51	7.75	6.93	10.44	8.48	5.95
Phvul.007G005800.1	34.26	36.94	34.36	35.98	31.45	37.03
Phvul.009G130500.1	20.42	20.35	23.05	22.54	33.74	23.94
Phvul.003G232000.1	19.74	38.51	28.92	49.68	32.44	41.02
Phvul.002G166100.1	0.53	2.12	1.06	1.58	2.93	1.28
Phvul.002G083200.1	10.08	15.28	19.62	23.42	13.99	17.29
Phvul.010G127100.1	8.35	8.85	10.59	9.49	8.48	6.08
Phvul.001G036800.1	3.35	6.5	7.39	15.36	4.65	7.05
Phvul.009G206000.1	6.35	7.26	6.67	7.84	6.99	6.28
Phvul.001G043100.1	5.22	0.31	1.76	3.82	4.75	1.54
Phvul.003G255600.1	22.14	32.35	27.14	31.94	24.71	26.84
Phvul.001G234100.1	1.52	2.23	2.93	2.32	1.95	2.39
Phvul.004G014700.1	0.16	0	0.06	0.65	0.63	0.13
Phvul.009G111900.1	4.29	5.99	5.29	7.46	5.78	4.79
Phvul.004G103800.1	0.03	0.12	0.22	0.11	0.09	0.13
Phvul.004G160900.1	123.15	161.88	129.53	166.53	128.61	121.6
Phvul.010G074600.1	6.4	2.18	4.79	1.48	1.57	1.52
Phvul.001G085800.1	0.56	0.81	0.77	0.58	0.69	0.39
Phvul.009G228700.1	0.11	0.12	0.17	0.18	0.22	0.23
Phvul.004G158500.1	236.65	239.68	221.17	242.9	218.51	193.05
Phvul.005G165900.1	1.76	0.92	1.15	0.41	1.05	1.29
Phvul.002G133100.1	1669.28	2334.71	2252.77	2176.06	2393.81	3219.26
Phvul.007G279100.1	16.52	38.34	30.17	27.98	35.85	28.84
Phvul.007G077900.1	7.34	8.08	8.98	7.68	7.65	6.17
Phvul.008G169500.1	1.49	5.74	4.14	4	3.69	5.97
Phvul.007G150500.1	66.2	42.66	59.64	43.32	40.28	28.65
Phvul.002G034000.1	13.65	10.08	10.7	10.17	13.79	9.18
Phvul.001G184800.1	0	0	0	0	0	0
Phvul.003G189100.1	0.62	1.63	1.66	2.05	1.88	1.21
Phvul.003G021400.1	2.73	1.43	1.92	1.61	1.84	1.69
Phvul.011G084300.1	5.88	6.3	8.27	4.96	5.44	5.76
Phvul.011G013900.1	0	0	0	0	0	0
Phvul.001G103000.1	20.18	22.11	25.57	30.23	21.42	22.54
Phvul.005G109800.1	0.11	0.62	0.43	0.3	0.15	0.09
Phvul.001G163800.1	0.12	0.2	0.18	0.21	0.13	0.17
Phvul.001G119900.1	11.26	15.15	19.58	23.88	17.06	19.03
Phvul.006G039200.1	5.98	6.22	6.35	5.85	6.21	5.18
Phvul.006G206200.1	1.81	3.2	2.8	3.12	2.17	2.34
Phvul.009G240000.1	0.23	0.49	0.5	1.1	0.24	0.29
Phvul.010G002800.1	22.33	34.55	25.84	38.62	29.75	30.19
Phvul.006G194300.1	0.07	0.34	0.19	0.19	0.14	0.3
Phvul.003G290600.1	4.63	8.05	8.48	7.74	6.99	8.63
Phvul.010G022200.1	0.79	0.58	0.96	1.28	1.14	0.63
Phvul.003G199900.1	7.19	5	6.56	4	4.39	6.68
Phvul.007G211700.1	73.99	63.53	67.75	59.06	72.21	69.47
Phvul.006G211200.1	1.59	3.51	3.5	5.37	3.32	4.56
Phvul.007G216500.1	3.45	5.35	5.44	6.36	5.69	5.98
Phvul.003G087200.1	0	0.24	0.09	0	0	0.14
Phvul.001G057300.1	19.82	25.91	27.01	37.35	16.95	22.13
Phvul.003G255100.1	65.25	104.57	70.02	85.53	78.96	109.24
Phvul.008G126300.1	0	0	0	0	0	0
Phvul.009G148400.1	2.01	2.11	4.06	3.67	2.31	4.58
Phvul.008G158800.1	0	0.04	0.03	0	0.03	0
Phvul.002G222200.1	5.71	5.1	5.9	4.85	5.56	5.1
Phvul.009G151600.1	2.13	2.03	1.59	2.34	1.53	0.94
Phvul.011G187600.1	6.53	6.4	7.09	8.41	7.28	7.35
Phvul.010G135400.1	0.19	0.05	0.41	0.04	0.11	0.09
Phvul.004G043700.1	2.82	2.63	3.2	1.88	3.57	2.44
Phvul.003G075600.1	31.47	43.33	36.36	46.45	24.34	38.59
Phvul.005G071100.1	0.35	0.37	0.98	1	0.05	0.05
Phvul.011G119200.1	2.2	2.75	3.15	2.76	2.21	1.8
Phvul.002G021700.1	2.13	4.02	4.94	4.84	4.34	5.13
Phvul.002G146900.1	0.41	0.67	0.72	1.11	0.61	0.68
Phvul.008G281000.1	2.59	4.38	7.17	6.67	1.56	2.92
Phvul.007G181300.1	0.58	0.32	0.95	0.61	0.79	0.94
Phvul.005G015100.1	0.01	0	0.05	0.09	0.05	0.03
Phvul.002G010300.1	6.03	7.48	9.6	9.02	8.27	9.22
Phvul.011G005900.1	1.73	0.86	2.1	1.51	1.44	1.24
Phvul.003G186300.1	5424.32	2629.46	2931.68	2239.25	3021.22	3431.58
Phvul.008G276700.1	2.46	5.55	8.69	8.49	2.86	4.37
Phvul.009G071200.1	0	0	0	0	0	0
Phvul.004G005000.1	4.46	5.83	6.56	6.61	6.17	5.27
Phvul.007G169400.1	9.84	12.65	11.45	5.39	9.25	5.18
Phvul.008G152100.1	0	0	0	0	0	0
Phvul.010G098800.1	4.92	8.79	7.75	9.03	7.48	6.96
Phvul.005G140500.1	0.36	0.36	0.59	0.62	0.33	0.35
Phvul.001G229900.1	1.99	2.22	2.89	2.13	3.93	3.82
Phvul.009G058800.1	0	0.22	0.08	0	0.07	0.07
Phvul.009G120300.1	0.02	0.04	0	0	0.02	0.07
Phvul.009G078100.1	35.43	29.05	33.98	35.16	26.36	37.37
Phvul.003G147300.1	1.65	0.29	0.54	0.56	0.52	0.68
Phvul.001G140300.1	8.7	7.9	7.9	7.8	6.91	7.03
Phvul.003G044200.1	382.89	495.94	618.16	764.24	728.97	585.62
Phvul.005G157500.1	14.31	13.91	17.6	15.8	10.16	12.65
Phvul.003G128800.1	11.2	15.01	15.49	20.65	18.11	16.55
Phvul.004G103900.1	1.52	1.6	1.1	2	0.8	0.77
Phvul.006G067700.1	0.03	0	0.01	0.02	0.01	0.02
Phvul.003G188000.1	0	0	0	0	0	0
Phvul.009G035500.1	4.69	5.76	7.78	7.93	6.08	5.48
Phvul.004G161000.1	0.02	0.02	0.01	0	0.01	0
Phvul.001G200100.1	0	0	0	0	0	0
Phvul.004G049900.1	0.5	0.22	0.33	0.32	0.18	0.18
Phvul.001G167400.1	25.67	27.62	31.68	37.15	31.88	30.74
Phvul.011G182200.1	0	0	0	0	0	0
Phvul.003G208100.1	0.15	0.1	0.07	0	0	0.06
Phvul.006G167700.1	96.86	60.47	72.33	97.11	123.79	74.8
Phvul.002G247200.1	246.81	373.49	323.5	233.51	356.27	450.81
Phvul.007G196100.1	22.21	26.45	32.25	39.49	21.84	29.31
Phvul.010G103000.1	22.27	20.16	25.26	27.53	27.23	20.88
Phvul.010G070700.1	0	0	0	0	0	0
Phvul.007G060700.1	94.52	129.14	131.09	135.08	151.38	96.2
Phvul.003G098100.1	0.06	0.11	0.14	0.16	0.12	0.08
Phvul.010G148400.1	2.68	4.32	4.79	2.68	1.39	1.93
Phvul.002G033200.1	0.05	0.02	0.08	0.11	0.19	0.07
Phvul.002G182100.1	17.94	5.87	13.7	9.78	7.49	7.78
Phvul.002G138500.1	6.87	8.1	8.04	9.3	7.07	7.14
Phvul.006G190800.1	96.71	57.33	50.63	48.29	77.27	40.16
Phvul.003G182700.1	0	0.05	0.07	0	0	0
Phvul.010G081300.1	16.91	7	12.62	11.4	15.01	8.61
Phvul.006G009600.1	6.64	6.7	6.49	4.76	5.42	2.87
Phvul.009G114400.1	12.09	19.36	16.98	15.36	9.15	13.06
Phvul.010G087000.1	4.47	2.29	2.88	2.64	1.15	1.95
Phvul.001G143200.1	2.63	2.64	3.32	2.55	3.23	3.44
Phvul.002G167300.1	1.02	1.47	1.7	2.06	1.29	1.04
Phvul.011G042500.1	0	0	0	0	0	0.06
Phvul.003G226400.1	135.84	124.25	127.29	99.38	177.02	103.94
Phvul.009G259600.1	68.13	123.98	104.45	154.8	185.76	137.29
Phvul.005G027100.1	5.06	7.74	7.6	14.57	5.71	12.45
Phvul.009G110400.1	0.29	0.07	0.17	0.24	0.23	0.2
Phvul.011G071700.1	3.37	4.42	5.12	5.48	4.31	4.53
Phvul.011G058000.1	0	0	0	0	0	0
Phvul.006G040600.1	1.41	1.56	2.17	2.74	2.64	1.94
Phvul.009G127500.1	1.36	1.51	1.19	1.64	1.11	0.94
Phvul.002G109800.1	1.22	0.99	1.08	1.38	1.11	1.09
Phvul.001G040200.1	1.72	3.06	2.96	4.38	2.37	2.82
Phvul.007G028500.1	5.54	5.04	7.61	8.43	5.3	5.72
Phvul.008G267400.1	9.03	10.32	11.11	6.23	6.33	6.9
Phvul.003G295600.1	18.95	20.25	21.67	30.08	14.32	17.2
Phvul.001G074000.1	7.5	6.3	8.02	4.94	6.16	5.48
Phvul.009G241000.1	17.92	16.78	22.95	28.78	18.6	20.44
Phvul.009G181500.1	55.61	24.99	27.89	29.11	32.34	18.45
Phvul.009G033500.1	26.49	30.45	24.19	22.48	16.21	20.96
Phvul.011G008000.1	0	0	0	0	0	0
Phvul.008G199800.1	8.61	13.67	13.52	15.15	12.99	11.56
Phvul.001G068300.1	11.04	12.36	10.91	12.86	7.67	8.92
Phvul.011G055300.1	0.04	0.04	0.11	0.07	0	0
Phvul.010G064800.1	0	0	0.03	0.01	0	0
Phvul.008G266100.1	11.94	14.84	13.14	16.45	18.11	13.35
Phvul.009G072200.1	59.21	40.93	60.3	56.5	45.74	48.47
Phvul.001G081500.1	17.75	21.8	22.24	27.16	20.38	26.26
Phvul.008G190200.1	13.77	18.4	20.37	25.04	9.63	12.45
Phvul.009G070000.1	0	0	0	0.01	0	0
Phvul.007G003900.1	23.99	24.55	35.71	34.15	41.48	36.09
Phvul.002G301700.1	7.48	10.63	13.18	12.82	9.73	10.46
Phvul.007G263600.1	19.67	17.42	19.96	17.06	13.46	13.31
Phvul.011G003800.1	0	0.07	0.05	0	0.04	0
Phvul.001G214300.1	0.76	1.38	1	0.91	0.7	1.46
Phvul.002G021500.1	17.42	30.61	20.6	34.36	27.96	25.87
Phvul.009G083600.1	54.97	65.44	64.07	81.76	79.38	66.88
Phvul.002G129500.1	0.32	0.53	0.68	0.48	0.39	0.38
Phvul.011G011100.1	0	0	0	0	0	0
Phvul.006G000900.1	0.02	0	0.08	0	0.05	0
Phvul.006G207700.1	0.1	0.19	0.22	0.32	0.19	0
Phvul.006G115700.1	134.49	106.85	96.98	94.05	96.73	83.73
Phvul.010G045700.1	0.43	0.47	0.5	0.54	0.49	0.26
Phvul.001G071100.1	0.08	0.35	0.26	0.3	0.14	0.17
Phvul.003G062700.1	0.28	0.31	0.24	0.53	0.24	0.15
Phvul.005G102300.1	6.97	12.68	11.62	16.82	12.98	14.2
Phvul.008G245300.1	0.26	0.39	0.47	0.17	0.06	0
Phvul.003G250700.1	0.74	0.83	1.23	0.69	0.39	0.71
Phvul.006G206800.1	0.31	0.33	0.44	0.18	0.33	0.27
Phvul.004G029700.1	0	0	0	0	0	0
Phvul.002G100300.1	3.23	3.2	4.58	2.91	3.07	3.92
Phvul.005G017400.1	0	0	0	0	0	0
Phvul.007G066900.1	0.12	0.14	0.05	0.05	0.05	0.08
Phvul.004G104000.1	0.14	0.26	0	0.3	0.63	0
Phvul.003G089900.1	21.66	23.01	25.95	30.39	23.59	21.88
Phvul.001G220600.1	16.19	15.56	18.96	20.03	15.5	19.09
Phvul.006G166700.1	32.54	44.2	38.39	46.29	45.11	36.33
Phvul.003G092000.1	1.53	1.15	1.98	1.58	1.56	1.28
Phvul.009G254900.1	22.79	16.29	15.69	15.4	10.89	9.71
Phvul.003G136600.1	8.04	3.62	6.87	7.28	3.19	3.56
Phvul.007G242800.1	6.85	7.17	8.46	7.26	6.89	8.41
Phvul.002G162200.1	1.04	1.3	1.71	1.75	1.68	1.2
Phvul.011G210900.1	5.86	7.75	7.49	5.69	8.67	5.54
Phvul.010G108600.1	0	0.03	0	0	0	0.02
Phvul.003G239500.1	10.57	11.72	13.42	14.88	8.78	9.85
Phvul.009G003400.1	0.2	0.97	0.84	1.37	0.39	0.61
Phvul.010G143400.1	1.48	2.3	1.75	2.3	1.94	1.81
Phvul.006G184700.1	18.64	21.01	22.85	24.22	24.66	19.05
Phvul.003G224300.1	0.39	0.42	0.63	0.8	0.8	0.55
Phvul.008G013300.1	3.08	2.24	3.81	1.21	1.97	7.34
Phvul.001G157700.1	0.01	0	0	0	0.01	0
Phvul.001G215400.1	56.03	71.29	52.15	65.34	100.33	79.39
Phvul.001G055200.1	4.28	5.63	6.1	6.88	4.86	5.45
Phvul.004G027500.1	3.16	5.17	3.68	3.33	1.7	3.62
Phvul.011G153500.1	0	0	0	0	0	0
Phvul.007G003300.1	2.75	5.6	5.8	6.03	3.04	5.27
Phvul.003G165300.1	10.64	18.9	15.72	14.04	14.38	12.94
Phvul.002G235400.1	33.02	41.8	40.37	48.65	49.89	43.14
Phvul.002G076400.1	1.32	0.81	0.56	0.65	1.05	1.17
Phvul.001G065800.1	0	0.03	0	0.02	0	0
Phvul.007G216200.1	0.09	1.93	0.59	0.77	2.81	0.69
Phvul.003G188700.1	11.13	14.91	17.51	18.39	9.56	13.92
Phvul.007G062100.1	1.39	1.59	1.92	0.88	0.75	1.14
Phvul.007G129900.1	2.21	5.08	4.83	5.05	4.3	4.35
Phvul.005G173500.1	3.27	4	5.12	2.27	2.75	3
Phvul.002G097200.1	5.08	5.66	5.55	7.31	5.11	5.48
Phvul.008G289600.1	15.86	7.1	14.09	10.15	12.13	12.77
Phvul.005G181700.1	394.57	643.16	491.64	650.24	439.26	402.33
Phvul.001G064000.1	0.05	0.16	0.04	0.22	0.02	0
Phvul.008G078500.1	1.29	1.43	1.4	2.89	2.13	0.85
Phvul.006G068200.1	152.48	146.27	152.46	145.42	111.84	109.14
Phvul.004G097700.1	0	0	0	0.15	0	0
Phvul.003G068100.1	0	0	0	0	0	0
Phvul.007G037500.1	0.85	0.66	0.69	0.66	0.5	0.4
Phvul.008G067100.1	0.17	0.04	0.07	0.12	0.06	0.12
Phvul.011G155900.1	0	0	0	0	0	0
Phvul.006G022700.1	4.53	5.57	4.26	4.03	4.57	3.54
Phvul.011G046000.1	28.14	29.95	33.27	31.96	35.24	30.37
Phvul.011G130200.1	0.09	0.17	0.23	0	0.49	0
Phvul.010G105300.1	0.76	0.41	0.99	0.94	0.3	0.82
Phvul.002G217400.1	1.16	0.13	0.3	0.52	0.4	0.16
Phvul.005G167000.1	6.69	8.9	9.23	9.35	9.45	7.68
Phvul.003G015800.1	2.54	2.26	2.74	2.86	3.96	2.32
Phvul.001G126500.1	0	0.02	0	0	0	0
Phvul.009G114000.1	12.39	11.79	14.29	12.97	10.86	11.32
Phvul.001G113900.1	0	0	0	0.02	0	0
Phvul.002G203500.1	0.43	0.3	0.42	0.51	0.25	0.53
Phvul.009G240700.1	0.27	0.12	0.09	0.14	0	0
Phvul.008G226500.1	12.63	17.14	16.79	19.26	11.74	18.58
Phvul.008G191800.1	2.09	2.18	2.98	1.76	1.07	3.27
Phvul.011G112300.1	9.3	8.18	7.65	8	7.58	7.85
Phvul.003G018100.1	21.85	20.44	22.81	21.66	21.67	20.26
Phvul.011G199500.1	0.21	0.28	0.5	0.16	0.2	0.26
Phvul.011G061500.1	0	0	0	0	0	0
Phvul.008G046000.1	0.12	0.13	0.18	0.12	0.16	0.21
Phvul.009G108400.1	6.63	8.11	6.21	11.21	9.81	7.53
Phvul.005G157100.1	41.33	43.3	43.27	44.95	54.91	37.79
Phvul.002G142400.1	0	0	0	0	0	0
Phvul.005G014200.1	1.05	0.79	0.93	1.04	1.83	1.17
Phvul.005G133100.1	0	0	0	0	0	0.02
Phvul.006G131600.1	1.92	3.61	4.43	5.42	2.45	4.85
Phvul.008G288000.1	30.58	42.6	42.12	43.23	35.29	38.04
Phvul.002G217800.1	0	0	0	0	0	0
Phvul.004G165600.1	3.18	3.07	3.14	3.92	3.45	2.95
Phvul.011G120500.1	4045.66	2849.68	517.28	629.76	6041.21	497.71
Phvul.010G039800.1	20.5	21.96	24.36	36.22	18.45	24.33
Phvul.005G133700.1	1.76	2.12	2.31	1.63	1.67	1.19
Phvul.003G182600.1	0.31	0.57	0.33	0.75	0.47	0.99
Phvul.009G190300.1	16.94	19.33	22.66	22.68	14.48	27.69
Phvul.010G115600.1	2.37	2.21	1.85	2.22	1.8	1.2
Phvul.007G007000.1	1.42	3.02	3.37	4.25	3.74	3.9
Phvul.008G208600.1	0.03	0	0.04	0.02	0.03	0
Phvul.010G042500.1	0.12	0.13	0.23	0.06	0.14	0.02
Phvul.009G127100.1	162.75	108.57	130.82	90.21	167.66	115.35
Phvul.008G200900.1	0	0	0	0	0	0
Phvul.009G049900.1	9.92	6.79	9.46	7.75	6.44	6.46
Phvul.003G016400.1	0	0	0	0	0.03	0
Phvul.006G216800.1	1569	1314.56	1116.43	1192.95	1444.01	1216.86
Phvul.001G057600.1	8.5	5.98	5.28	7.21	3.96	3.92
Phvul.002G103400.1	6.18	5.75	7.65	9.87	5.17	3.5
Phvul.003G151300.1	6.78	24.24	10.39	41.52	19.98	23.76
Phvul.004G086900.1	2.11	1.86	2.03	2.26	1.61	2.33
Phvul.007G180300.1	28.76	29.88	33.13	31.46	30.96	27
Phvul.002G017800.1	0.16	0.37	0.27	0.63	0.31	0.45
Phvul.005G058000.1	0.01	0.03	0.04	0.02	0	0.01
Phvul.002G160600.1	1	2.23	1.81	2.1	6.87	1.98
Phvul.002G135600.1	0.78	0.2	0.58	0.61	0.54	0.39
Phvul.005G183100.1	5.06	7.73	8.39	10.37	6.47	7.16
Phvul.008G166300.1	0	0	0	0	0	0
Phvul.005G136200.1	0.31	0.14	0.71	0.58	0.52	0.68
Phvul.004G170500.1	7.63	7.34	8.22	6.65	5.57	6.1
Phvul.003G024600.1	1.73	5.83	4.91	2.47	1.6	6.62
Phvul.011G187200.1	3.61	3.88	4.81	4.93	3.79	5.09
Phvul.002G248800.1	2.56	1.9	2.51	2.34	1.7	1.72
Phvul.004G047500.1	14.6	13.65	14.74	12.03	14.85	10.53
Phvul.009G182700.1	31.32	38.21	34	27.34	30.15	32.12
Phvul.007G269700.1	0.53	0.49	1.09	0.46	0.36	0.74
Phvul.003G016600.1	0.47	0.28	0.56	0.24	0.2	0.23
Phvul.008G199200.1	0	0	0	0	0	0
Phvul.006G123200.1	2.54	4.23	4.5	5.06	3.34	2.8
Phvul.006G166400.1	19.51	23.11	32.27	35.53	27.12	35.64
Phvul.009G144300.1	11.1	7.91	7.56	13.69	2.7	2.64
Phvul.008G080100.1	3.03	2.97	4.23	4.23	2.17	2.37
Phvul.002G220000.1	0.12	0.36	0.39	0.21	0.15	0.12
Phvul.008G192500.1	0	0	0	0	0	0
Phvul.002G123700.1	10.06	10.36	11.69	13.51	10.2	10.41
Phvul.006G176900.1	252.8	200.23	168.99	188.86	153.54	130.48
Phvul.001G106600.1	0.07	0	0	0	0	0
Phvul.011G078400.1	30.12	26.48	32.45	39.7	33.97	28.96
Phvul.009G008900.1	5.52	8.16	4.6	4.62	2.59	4.88
Phvul.003G054300.1	0.08	0	0.1	0	0.06	0
Phvul.003G241400.1	7.01	7.21	6.64	8.75	6.73	7.66
Phvul.006G057100.1	15.26	16.03	14.83	15.97	15.85	13.91
Phvul.007G117700.1	9.48	11.68	12.15	13.06	11.13	10.07
Phvul.003G134000.1	5.61	6.15	10.13	7.76	8.47	6.75
Phvul.008G122100.1	0	0	0	0	0	0
Phvul.002G068500.1	0	0	0	0	0	0
Phvul.005G027200.1	0.86	1.02	1.49	2.22	1	1.38
Phvul.005G047900.1	14.32	12.57	14.16	8.4	18.17	18
Phvul.002G233200.1	4.76	4.75	4.61	4.36	4.82	4.27
Phvul.011G065300.1	1.46	0.6	0.54	0.28	0.24	0.51
Phvul.006G148900.1	0	0	0	0	0	0
Phvul.007G110400.1	6.69	6.25	8.53	9.73	4.31	4.36
Phvul.007G231900.1	6.59	11.27	8.33	9.4	7.77	7.85
Phvul.010G088600.1	0.01	0.03	0.02	0.01	0.01	0.01
Phvul.002G133500.1	82.44	80.35	82.29	83.2	70.58	64.8
Phvul.009G141200.1	2.03	2.27	2.65	2.64	2.6	2.61
Phvul.003G103900.1	0.77	1.1	0.61	0.93	0.57	0.53
Phvul.007G129800.1	0.4	0.11	0.08	0.31	0	0.06
Phvul.008G077000.1	1.15	0.98	1.12	0.98	1.46	0.96
Phvul.005G060200.1	2.25	1.98	3.67	2.96	1.76	4.84
Phvul.005G104700.1	358.72	254.76	286.32	234.58	414.43	202.79
Phvul.008G255200.1	11.77	18.58	21.49	24.32	12.09	11.44
Phvul.007G109600.1	0.1	0	0	0.22	0.23	0.45
Phvul.002G138300.1	8.9	12.02	13.2	15	10.42	11.76
Phvul.009G078200.1	0	0.37	0.43	0.21	0.29	0.22
Phvul.002G035800.1	8.32	13.68	12.07	13.22	8.79	12.01
Phvul.008G153300.1	4.53	1.86	3.3	1.21	1.06	1.34
Phvul.010G018300.1	0.98	0.71	1.11	0.57	0.42	0.79
Phvul.006G003000.1	2.22	2.13	2.87	3	2.22	2.88
Phvul.011G155800.1	2.78	3.81	3.2	2.77	3.16	3.59
Phvul.003G222400.1	0.28	0.26	0.15	0.03	0.08	0.05
Phvul.003G021700.1	3.19	6.37	5.93	7.1	7.82	8.8
Phvul.007G248000.1	2.85	1.05	1.15	1.24	0.88	1.08
Phvul.011G121900.1	0.93	0.87	1.15	0.89	0.98	0.74
Phvul.010G000800.1	0	0	0	0	0	0
Phvul.002G083800.1	1.05	1.42	1.24	1.23	1.81	1.81
Phvul.008G143400.1	15.9	25.69	24.01	33.46	18.76	22.89
Phvul.001G100600.1	0.06	0	0.02	0.04	0.02	0.02
Phvul.003G092400.1	9.74	11.74	15.26	10.55	11.47	14.54
Phvul.001G141400.1	0.06	0.16	0.08	0.03	0.03	0.13
Phvul.001G068900.1	0.14	0	0.04	0	0	0
Phvul.010G106600.1	0.18	0.44	0.69	0.15	0.09	0.28
Phvul.003G058600.1	14.68	12.68	13.58	17.9	15.18	15.47
Phvul.002G005200.1	0.79	0.79	0.43	1.21	0.57	0.77
Phvul.002G251600.1	5.62	8.05	8.65	10.19	8.65	7.63
Phvul.009G182600.1	280.65	263.94	258.28	310.16	199.03	218.62
Phvul.010G040500.1	2.76	1	1.77	0.88	1.62	1.06
Phvul.009G226900.1	5.27	1.99	2.36	1.71	1.31	1.76
Phvul.008G174300.1	0	0	0	0	0	0
Phvul.004G157500.1	9.3	6.51	10.1	9.06	9.63	8.38
Phvul.008G221800.1	8.72	4.17	3.14	4.39	2.33	2.57
Phvul.001G253900.1	0.1	0.27	0.06	0.1	0.11	0.08
Phvul.008G276600.1	0	0	0.11	0.18	0	0.09
Phvul.008G035200.1	8.89	10.88	8.36	6.12	11.42	8.58
Phvul.001G011100.1	6.83	11.11	10.68	16.79	10.09	9.35
Phvul.006G068700.1	0.67	0.42	0.73	0.78	0.72	0.46
Phvul.006G025500.1	0	0	0	0	0	0
Phvul.002G225700.1	2.92	4.61	6.42	3.87	7.79	4.77
Phvul.001G164800.1	6.59	5.38	6.83	6.39	7.96	6.45
Phvul.011G202300.1	0.91	0.96	1.66	1.65	1.24	1.42
Phvul.006G137500.1	0.9	1.12	1.9	1.88	1.38	0.92
Phvul.005G062800.1	54.22	44.11	45.67	52.24	46.84	50.22
Phvul.010G052700.1	0	0	0	0	0	0
Phvul.009G013200.1	0	0	0	0	0	0
Phvul.005G112200.1	1.84	0.85	1.16	0.51	1.21	0.94
Phvul.005G014500.1	0	0	0	0	0	0
Phvul.006G003800.1	4.78	2.77	4.58	2.84	2.95	2.59
Phvul.008G188100.1	4.54	5.31	7.39	6.83	8.22	8.55
Phvul.007G235500.1	0	0	0	0	0	0
Phvul.001G080400.1	52.57	57.17	52.21	47.23	53.85	47.24
Phvul.011G200300.1	2.41	3.18	3.92	3.68	2.93	2.99
Phvul.004G162800.1	32.53	60.31	29.8	52.62	20.44	29.17
Phvul.004G018900.1	0.43	0.72	0.62	0.06	0.01	0.6
Phvul.008G262100.1	0.22	0.54	0.49	0.54	0.4	0.43
Phvul.007G122300.1	0.15	0.16	0.03	0.18	0.12	0.18
Phvul.011G072700.1	3.75	4.23	4.75	5.35	4.82	5.43
Phvul.009G137000.1	0.32	0.7	0.35	0.46	0.66	0.26
Phvul.010G095800.1	10.82	8.1	9.16	10.03	6.97	4.6
Phvul.001G266100.1	1.61	0.96	1.14	0.74	1.4	1.55
Phvul.004G085100.1	9.88	10.35	11.8	17.2	13.93	11.59
Phvul.003G227200.1	11.39	18.58	21.88	24.42	24.66	30.58
Phvul.008G041700.1	92.85	102.85	100.29	78.64	119.6	74.19
Phvul.009G009100.1	4	3.32	4.07	3.82	2.49	1.97
Phvul.010G079600.1	0	0	0.02	0	0.04	0
Phvul.009G040900.1	1.32	1.35	2.65	1.97	1.2	1.39
Phvul.004G029500.1	0.19	0.06	0.11	0.2	0.04	0.08
Phvul.001G222300.1	6.71	8.73	11.27	15.26	10.56	11.39
Phvul.007G022000.1	15.49	14.57	20.61	26.69	14.23	10.4
Phvul.009G187100.1	20.06	18.89	27.26	25.33	23.09	26.15
Phvul.004G132200.1	1.28	1.65	2.11	3.76	1.16	1.39
Phvul.002G084500.1	18.97	10.65	15.7	4.65	5.6	7.2
Phvul.008G073400.1	0	0	0	0.05	0	0
Phvul.003G261100.1	6.63	7.56	6.58	8.06	6.79	6.73
Phvul.001G135900.1	3.73	5.5	7	8.09	6.35	6.77
Phvul.006G022800.1	0.35	0.46	0.82	0.71	0.69	0.64
Phvul.001G005800.1	1.38	0.06	1.49	0.71	0.46	0.57
Phvul.001G046500.1	4.27	8.52	7.41	12.99	7.05	9.25
Phvul.008G273600.1	0.64	1.82	3.42	3.6	3.42	2.5
Phvul.L009700.1	0.21	0.13	0.18	0.23	0.47	0.47
Phvul.002G299000.1	0.11	0.14	0.17	0.09	0.04	0.11
Phvul.002G310000.1	8.45	8.66	10.64	13.29	13.25	10.34
Phvul.001G060200.1	12.28	13.83	10.71	15.47	10.93	10.24
Phvul.005G076000.1	0	0	0	0	0	0
Phvul.009G208500.1	1.3	1.49	2.28	1.65	1.38	1.44
Phvul.008G100300.1	4.33	1.5	3.02	2.11	1.52	1.72
Phvul.008G239200.1	24.62	31.57	29.4	35.35	26.79	28.97
Phvul.001G242700.1	4.23	2.07	3.96	2.73	2.76	2.56
Phvul.009G094600.1	0	0	0	0	0	0
Phvul.008G108800.1	12.25	11.51	12.4	14.67	13.3	11.68
Phvul.001G062300.1	0	0	0	0	0	0
Phvul.008G081200.1	17.06	10.7	17.2	5.09	6.87	6.38
Phvul.007G014400.1	3.7	6.57	5.97	6.85	6.38	7
Phvul.003G254500.1	0	0	0	0	0	0
Phvul.002G278600.1	0	0	0	0	0	0
Phvul.009G079200.1	0.88	0.71	0.6	0.14	0.33	0.37
Phvul.001G070500.1	2.32	2.64	3.44	3.05	2.8	3.21
Phvul.006G198700.1	75.02	63.74	59.19	63.12	59.42	46.95
Phvul.011G039600.1	9.99	15.68	12.07	19.33	16.97	15.9
Phvul.011G190400.1	8.1	8.7	10.03	9.78	11.02	9.83
Phvul.007G247900.1	18.81	17.94	18.15	16.91	13.35	16.97
Phvul.011G082300.1	1.33	1.36	1.03	0.63	0.41	0.85
Phvul.002G261700.1	95.65	326.48	161.61	202.53	151.39	495.55
Phvul.011G204300.1	2.51	1.02	1.92	0.7	1.22	1.14
Phvul.001G185900.1	2.98	3.8	4.01	4.11	2.52	3.49
Phvul.009G091500.1	0.78	0.54	0.41	0.57	0.7	0.91
Phvul.007G039400.1	3.92	7.55	5.26	8.22	5.27	5.63
Phvul.004G123400.1	1.36	0.89	1.3	1.39	1.19	1.63
Phvul.004G036100.1	1.31	3.06	2.49	3.05	3.72	4.12
Phvul.003G284000.1	0	0	0	0	0	0
Phvul.010G065200.1	18.01	23.29	24.67	27.07	25.18	21.96
Phvul.008G279900.1	6.21	7.13	8.75	4.21	4.36	5.23
Phvul.004G130500.1	0	0	0	0	0	0
Phvul.001G137400.1	0	0	0	0	0	0
Phvul.008G196400.1	13.44	15.01	15.95	17.7	13.21	13.7
Phvul.008G014200.1	0.52	0.38	0.45	0.42	0.39	0.42
Phvul.007G113900.1	0	0	0	0	0	0
Phvul.001G065300.1	0	0	0.03	0	0	0
Phvul.009G156800.1	0.89	0.73	1.21	1.69	2.22	1.22
Phvul.011G142300.1	0.88	1.54	1.13	1.24	2.83	1.17
Phvul.005G034900.1	1.06	1.45	0.81	1.31	1.88	2.43
Phvul.005G088600.1	8.8	18.74	16.04	28.91	13.62	11.62
Phvul.002G139800.1	35.78	51.97	59.35	76.19	50.54	56.22
Phvul.001G218400.1	4.35	5.39	6.92	4.57	4.59	6.81
Phvul.009G100300.1	4.7	1.73	3.31	3.79	5.39	1.16
Phvul.010G002600.1	0	0	0	0	0	0
Phvul.009G146900.1	30.61	47.01	41.68	59.87	28.49	39.82
Phvul.005G089200.1	0.11	0.11	0.23	0.14	0.04	0.13
Phvul.001G032300.1	5.83	4.15	6.27	2.96	3.41	3.37
Phvul.002G139700.1	0.03	0	0	0.03	0	0.03
Phvul.006G185100.1	9.3	7.1	10.08	10.06	6.36	4.54
Phvul.011G127500.1	45.89	74.38	60.76	13.04	39.21	16.97
Phvul.008G246600.1	0.51	0	0.13	0.11	0.34	0
Phvul.001G093900.1	0.43	1.16	1.66	1.47	0.97	1.19
Phvul.003G214400.1	5.31	6.37	5.18	6.07	5.32	5.66
Phvul.003G277400.1	3.11	3.44	4.19	4.83	5.17	3.59
Phvul.006G165400.1	12.16	14.37	15.71	17.76	10.99	15.17
Phvul.003G120800.1	17.08	15.19	21.04	25.41	24.96	19.27
Phvul.004G051800.1	0	0	0	0	0	0
Phvul.003G058500.1	0	0	0	0.03	0	0.15
Phvul.010G055900.1	5.48	7.66	9.05	10.12	8.38	8.13
Phvul.003G146700.1	0.05	0.3	0.21	0.23	0.09	0.33
Phvul.007G025600.1	1.81	3.26	3.66	4.27	1.18	3.33
Phvul.007G064200.1	0.94	2.07	1.42	2.29	2.66	2.34
Phvul.001G169100.1	0.26	0.05	0.23	0.22	0.29	0.1
Phvul.001G105600.1	25.06	25.21	24.5	24.92	24.76	20.9
Phvul.007G065400.1	0.27	0.17	0.25	0.33	0.22	0.25
Phvul.009G093600.1	17.46	10.51	19.28	7.61	20.27	13.33
Phvul.002G145800.1	11.61	10.78	12.54	15.39	8.98	10.16
Phvul.009G210400.1	0	0	0	0	0.04	0
Phvul.003G293000.1	0.2	0	0.21	0.09	0.05	0
Phvul.008G278000.1	0	0	0	0.02	0	0.02
Phvul.005G031000.1	10.62	12.61	11.96	11.17	15.02	11.39
Phvul.001G045500.1	9.09	8.93	12.49	12.26	13.02	12.72
Phvul.001G197500.1	11.89	18.02	13.58	19.5	15.11	13.17
Phvul.009G040300.1	3.39	6.33	1.01	1.66	14.63	2.04
Phvul.009G104900.1	1.55	5.23	3.52	2.75	2.74	4.71
Phvul.009G089400.1	109.49	77.54	71.38	54.94	77.85	52.15
Phvul.008G097100.1	22	21.34	24.63	28.4	12.5	12.5
Phvul.008G083900.1	22.64	28.8	29.79	27.48	25.83	29.13
Phvul.005G073600.1	71.89	18.97	24.51	15.68	25.9	24.47
Phvul.001G011800.1	4.4	5.79	4.72	2.12	1.7	5.3
Phvul.011G159700.1	9.09	11.78	14.9	15.05	14.04	13.73
Phvul.008G023900.1	0.28	0.29	0.33	0.25	0.19	0.16
Phvul.003G083000.1	12.46	13	12.66	11.41	11.28	12.97
Phvul.011G073500.1	10.33	11.34	13.11	15.97	7.76	7.5
Phvul.008G029000.1	2.76	5.16	2.96	1.08	1.19	2.03
Phvul.008G277000.1	0.76	1.06	2.8	3.73	1.18	1.85
Phvul.011G200500.1	0.14	0.46	1.03	0.47	1.1	0.66
Phvul.009G215200.1	0	0	0	0	0	0
Phvul.008G154300.1	2.02	1.48	2.17	1.37	1.39	1.91
Phvul.004G131400.1	0.84	0.14	0.12	0.39	0.45	0.23
Phvul.006G020600.1	0.19	0.31	0.25	0.2	0.24	0.18
Phvul.005G078100.1	2.06	5.5	7.62	13.5	2.17	3.13
Phvul.006G167100.1	1.54	3.23	2.45	3.89	2.23	2.55
Phvul.003G081000.1	0	0	0	0	0	0
Phvul.001G257900.1	0.36	0.14	0.57	0.31	0.04	0.2
Phvul.003G182300.1	0	0	0	0	0	0
Phvul.011G206300.1	0.93	0.48	0.73	0.51	0.92	0.65
Phvul.005G090800.1	44.84	82.64	64.93	72.22	31.94	30.9
Phvul.008G042900.1	0	0	0	0	0	0
Phvul.007G186600.1	2.73	2.61	2.12	1.95	1.31	1.09
Phvul.011G108100.1	0	0	0	0	0	0
Phvul.001G018200.1	1.95	5.64	4.35	5.55	5.04	6.89
Phvul.007G034100.1	0.35	0.4	0.38	0.16	0.36	0.33
Phvul.004G034000.1	56.67	73.3	67.76	78.98	46.81	45.95
Phvul.008G257400.1	0	0	0	0	0	0
Phvul.007G096800.1	27.74	39	36.9	39.99	34.54	31.63
Phvul.002G240400.1	0	0.04	0.03	0.05	0	0
Phvul.005G110500.1	11.24	12.35	10.46	13.6	10.53	14.09
Phvul.008G219300.1	10.29	15.31	18.68	24.77	16.29	18.81
Phvul.010G024200.1	0.44	0.81	0.92	1.18	0.8	0.85
Phvul.007G062900.1	70.97	131.04	150.05	106.56	59.03	157.04
Phvul.007G111500.1	1.17	0.48	0.45	0.33	0.19	0.51
Phvul.006G018300.1	0	0	0	0	0	0
Phvul.005G131600.1	2.07	3.01	2.95	3.15	2.01	2.45
Phvul.002G184400.1	0.05	0.03	0.02	0.06	0.04	0
Phvul.010G031900.1	7.8	17.13	21.94	25.44	8.79	12.02
Phvul.003G262900.1	86.33	55.16	55.18	52.24	83.53	44.18
Phvul.002G115700.1	0	0	0	0.05	0	0
Phvul.008G006200.1	32.75	30.12	29.61	33.04	46.35	26.43
Phvul.005G019700.1	0	0	0	0	0	0
Phvul.003G207200.1	0.68	1.02	0.76	0.44	0.69	0.6
Phvul.010G028300.1	0.05	0.2	0.32	0.19	0.18	0.17
Phvul.011G089400.1	0.18	0.11	0.1	0.13	0.11	0.67
Phvul.006G096400.1	1.2	0.93	1.06	1.93	1.36	0.83
Phvul.004G045600.1	10.38	9.52	10.28	10.8	9.26	10.75
Phvul.004G044400.1	8.56	14.82	11.81	16.55	11.89	15.18
Phvul.009G056000.1	0.84	0.39	0.36	0.16	0.12	0.37
Phvul.003G172600.1	0	0	0	0	0	0
Phvul.001G047600.1	16.12	16.28	22.47	23.21	15.61	16.84
Phvul.011G040600.1	32.38	31.67	30.01	34.83	26.37	27.29
Phvul.003G096300.1	0.12	0.08	0.45	0.06	0.2	0.18
Phvul.003G135600.1	1.01	1.5	1.54	2.16	0.95	1.76
Phvul.010G041900.1	1.33	0.55	1.11	0.77	0.24	0.35
Phvul.010G162500.1	4.66	3.04	3.84	3.4	4.23	2.74
Phvul.005G082200.1	20.87	19.45	22.63	25.26	16.68	17.29
Phvul.006G200000.1	5.74	2.77	3.4	5.11	5.07	2.47
Phvul.010G143600.1	209.26	118.16	198.25	184.26	313.06	180.23
Phvul.005G008800.1	0.38	0.83	1.36	7.26	0.4	1.03
Phvul.007G255600.1	16.65	45.35	34.87	28.35	29.2	74.28
Phvul.011G181700.1	0.37	0.39	0.83	0.65	0.3	0.68
Phvul.003G057600.1	0.98	1.24	0.91	1.05	0.59	0.95
Phvul.006G009800.1	8.19	8.37	8.95	8.4	6.63	7.59
Phvul.003G174500.1	6.42	9.36	9.62	8.9	10.07	12.23
Phvul.005G146700.1	7.23	8.96	10.05	10.47	12.08	9.22
Phvul.006G017400.1	0.38	0.63	0.73	1.11	0.61	0.71
Phvul.004G039100.1	0.1	0.65	0.36	0.61	0.25	0.27
Phvul.009G147300.1	7.56	9	10.03	11.01	10.06	9.12
Phvul.003G292300.1	2.98	3.56	5.29	5.54	6.48	7.28
Phvul.004G013300.1	0.66	1.05	1.7	2.2	1.01	1.33
Phvul.005G162100.1	0	0.05	0.1	0.2	0	0.05
Phvul.011G044200.1	25.84	29.59	36.55	42.51	44.22	40.64
Phvul.007G150000.1	0.01	0.01	0	0	0.02	0.03
Phvul.007G187800.1	3.22	6.78	6.54	8.36	10.41	6.52
Phvul.008G111500.1	30.64	19.37	27.02	22.57	20.79	20.08
Phvul.007G003600.1	8.18	8.78	9.17	10.39	8.35	8.03
Phvul.005G078600.1	3.21	5.2	8.76	10.76	3.97	4.49
Phvul.003G120000.1	368.45	380.41	373.61	517.54	356.56	416.87
Phvul.002G291400.1	4.94	14.49	12.3	19.54	10.96	15.06
Phvul.002G314700.1	6.92	10.21	11.59	9.37	8.87	13
Phvul.001G218600.1	1.48	0.69	1.19	0.29	0.85	0.52
Phvul.007G044400.1	0	0	0	0	0	0
Phvul.010G104400.1	0.09	0.06	0.08	0.13	0.13	0.03
Phvul.001G074400.1	0	0	0	0.02	0	0
Phvul.010G063000.1	0.18	0.21	0.36	0.43	0.18	0.17
Phvul.002G179400.1	91.95	189.71	84.3	185.81	103.66	63.25
Phvul.009G204600.1	0	0	0	0	0	0
Phvul.001G210000.1	0	0	0	0	0	0
Phvul.009G054900.1	0.53	0.94	1.61	2.41	1.1	1.17
Phvul.007G138100.1	0.05	0.1	0	0	0	0
Phvul.001G001600.1	5.47	8.25	7.78	9.48	10.11	7.54
Phvul.007G227400.1	38.03	64.27	49.37	45.14	30.32	49.18
Phvul.005G050900.1	4.92	5.21	4.41	5.46	7.87	6.54
Phvul.009G005400.1	0.14	0	0	0	0	0.15
Phvul.008G154000.1	27.12	32.86	31.9	40.47	32.91	33.19
Phvul.003G212200.1	1.91	0.52	0.88	0.67	0.42	0.67
Phvul.006G121000.1	8.13	11.47	11.18	11.39	10.12	8.92
Phvul.005G062000.1	1.14	1.38	1.77	0.23	0.34	0
Phvul.006G053100.1	0.55	0.34	0.19	0.45	0.49	0.59
Phvul.007G185500.1	2.98	3.5	2.78	2.44	3.28	2.96
Phvul.008G023100.1	0	0	0	0	0	0
Phvul.005G165100.1	11.34	20.47	19.41	22.62	15.12	16.69
Phvul.007G040900.1	1.52	3.77	7.47	13.5	0.98	3.45
Phvul.006G033200.1	0	0	0	0.04	0	0
Phvul.001G128800.1	0.19	0.3	0.08	0.6	0.17	0
Phvul.006G002500.1	9.41	10.54	14.29	13.91	11.69	10.97
Phvul.010G099800.1	56.34	81.04	73.61	85.6	81.64	85.85
Phvul.008G123600.1	1.45	3.83	3.51	4.94	2.58	3.74
Phvul.003G194700.1	14.08	21.34	21.22	25.12	19.02	19.13
Phvul.006G097800.1	6.42	7.89	8.73	10.17	7.96	7.86
Phvul.003G032200.1	0.52	0.7	0.64	1.5	0.8	1.13
Phvul.006G072600.1	18.75	39.31	34.59	44.85	37.29	37.72
Phvul.005G101300.1	0	0	0.08	0.02	0	0
Phvul.001G076000.1	0.04	0.1	0.14	0.11	0.12	0.1
Phvul.002G206000.1	0	0.02	0	0.02	0.05	0.05
Phvul.008G050500.1	0.04	0.03	0.03	0.02	0.01	0.02
Phvul.003G189000.1	0.37	1.51	0.95	1.54	0.59	0.94
Phvul.010G013500.1	0.02	0	0.05	0	0	0
Phvul.002G329900.1	8.44	12.34	10.04	12.65	10.38	9.86
Phvul.003G049300.1	6.57	9.29	9.98	12.34	8.45	11.05
Phvul.011G180800.1	0.15	0	0.07	0.19	0.06	0.14
Phvul.004G067100.1	0.03	0.19	0.1	0.06	0.14	0.08
Phvul.010G016000.1	6.08	41.38	25.86	39.04	15.37	28.39
Phvul.003G228600.1	13.59	9.14	12.36	14.44	12.54	9.57
Phvul.001G181900.1	7.29	8.73	11.32	11.33	9.99	10.13
Phvul.006G077900.1	0	0	0	0	0	0.05
Phvul.005G165500.1	0	0	0	0	0.01	0.01
Phvul.002G325900.1	7.54	18.96	24.77	21.83	12.99	28.7
Phvul.004G082600.1	188.44	149.07	158.08	186.52	221.66	161.39
Phvul.005G173000.1	1.82	4.84	4.36	0.38	2.53	6.39
Phvul.001G198700.1	2.7	4.02	2.79	3.33	4.45	2.58
Phvul.008G261200.1	4.51	4.66	4.11	6.57	0.46	2.16
[truncated: 25,198 more rows]
